# Supplementary material for: Aqua­(4-methyl­quinoline-κN)[N-(2-oxidobenzyl­idene)glycinato-κ3 O,N,O′]copper(II) hemihydrate
Source: Acta Crystallogr Sect E Struct Rep Online. 2008 Jan 4;64(Pt 2):m282–3. doi: 10.1107/S1600536807067852 (PMC2960168; doi:10.1107/S1600536807067852)
Supplement: Supplementary file 1 [file e-64-0m282-sup1.cif]

##############################################################################
###                                                                        ###
###        Electronic paper (Acta Crystallographica Section E)             ###
###                                                                        ###
##############################################################################
#                                                                            #
# This CIF contains the data in a paper accepted for publication in Acta     #
# Crystallographica Section E. It conforms to the requirements of Notes      #
# for Authors for Section E, and has been peer reviewed under the auspices   #
# of the IUCr Commission on Journals.                                        #
#                                                                            #
# Full details of the Crystallographic Information File format               #
# are given in the paper "The Crystallographic Information File (CIF):       #
# a New Standard Archive File for Crystallography" by S. R. Hall, F. H.      #
# Allen and I. D. Brown [Acta Cryst. (1991), A47, 655-685].                  #
#                                                                            #
# The current version of the core CIF dictionary is obtainable from          #
# ftp://ftp.iucr.org/pub/cif_core.dic. The current version number is 2.1.    #
#                                                                            #
# Software is freely available for graphical display of the structure(s) in  #
# this CIF.  For information consult the CIF home page http://www.iucr.org/  #
# cif/home.html                                                              #
#                                                                            #
##############################################################################
                                             
data_I
_audit_creation_method     SHELXL-97
_chemical_name_systematic
;
Aqua(4-methylquinoline-\kN)[<i>N</i>-(2-oxidobenzylidene)glycinato-
\k^3^O,N,O']copper(II) hemihydrate
;
_chemical_name_common     ?
_chemical_formula_moiety     'C19 H18 Cu N2 O4, 0.5(H2 O)'
_chemical_formula_sum     'C19 H19 Cu1 N2 O4.5'
_chemical_formula_iupac     '[Cu (C9 H7 N O3) (C10 H9 N) (H2 O)], 0.5H2 O'
_chemical_formula_weight     410.9
_chemical_melting_point     ?
_symmetry_cell_setting     'monoclinic'
_symmetry_space_group_name_H-M     'P 2/c'
_symmetry_space_group_name_Hall     '-P 2yc'
loop_
    _symmetry_equiv_pos_as_xyz
    'x, y, z'
    '-x, y, -z+1/2'
    '-x, -y, -z'
    'x, -y, z-1/2'
_cell_length_a     10.0966(7)
_cell_length_b     12.3483(6)
_cell_length_c     28.8133(17)
_cell_angle_alpha     90
_cell_angle_beta     97.730(6)
_cell_angle_gamma     90
_cell_volume     3559.7(4)
_cell_formula_units_Z     8
_cell_measurement_reflns_used     3906
_cell_measurement_theta_min     2.6
_cell_measurement_theta_max     26.5
_cell_measurement_temperature     120(2)
_exptl_crystal_description     'prism'
_exptl_crystal_colour     'blue'
_exptl_crystal_size_max     0.30
_exptl_crystal_size_mid     0.25
_exptl_crystal_size_min     0.25
_exptl_crystal_density_diffrn     1.533
_exptl_crystal_density_meas     ?
_exptl_crystal_density_method     'not measured'
_exptl_crystal_F_000     1696
_exptl_absorpt_coefficient_mu     1.258
_exptl_absorpt_correction_type     'multi-scan'
_exptl_absorpt_process_details
;
(CrysAlis RED; Oxford Diffraction, 2006)
;
_exptl_absorpt_correction_T_min     0.690
_exptl_absorpt_correction_T_max     0.729
_exptl_special_details
;
 ?
;
_diffrn_ambient_temperature     120(2)
_diffrn_radiation_type     MoK\a
_diffrn_radiation_wavelength     0.71073
_diffrn_radiation_source     'fine-focus sealed tube'
_diffrn_radiation_monochromator     'Enhance (Oxford Diffraction)'
_diffrn_measurement_device_type     'Kuma KM-4-CCD'
_diffrn_measurement_method     'rotation method \w'
_diffrn_detector_area_resol_mean     8.3611
_diffrn_reflns_number     19645
_diffrn_reflns_av_R_equivalents     0.049
_diffrn_reflns_av_sigmaI/netI     0.059
_diffrn_reflns_theta_min     3.2
_diffrn_reflns_theta_max     25.0
_diffrn_reflns_theta_full     25.0
_diffrn_measured_fraction_theta_max     0.998
_diffrn_measured_fraction_theta_full     0.998
_diffrn_reflns_limit_h_min     -12
_diffrn_reflns_limit_h_max     11
_diffrn_reflns_limit_k_min     -14
_diffrn_reflns_limit_k_max     13
_diffrn_reflns_limit_l_min     -34
_diffrn_reflns_limit_l_max     34
_diffrn_standards_number     0
_diffrn_standards_interval_count     ?
_diffrn_standards_interval_time     ?
_diffrn_standards_decay_%     ?
_refine_special_details
;
 Refinement of F^2^ against ALL reflections.  The weighted R-factor wR and
 goodness of fit S are based on F^2^, conventional R-factors R are based
 on F, with F set to zero for negative F^2^. The threshold expression of
 F^2^ > 2sigma(F^2^) is used only for calculating R-factors(gt) etc. and is
 not relevant to the choice of reflections for refinement.  R-factors based
 on F^2^ are statistically about twice as large as those based on F, and R-
 factors based on ALL data will be even larger.
;
_reflns_number_total     6242
_reflns_number_gt     4225
_reflns_threshold_expression     I>2\s(I)
_refine_ls_structure_factor_coef     Fsqd
_refine_ls_matrix_type     full
_refine_ls_R_factor_all     0.082
_refine_ls_R_factor_gt     0.047
_refine_ls_wR_factor_gt     0.101
_refine_ls_wR_factor_ref     0.113
_refine_ls_goodness_of_fit_ref     1.09
_refine_ls_restrained_S_all     1.09
_refine_ls_number_reflns     6242
_refine_ls_number_parameters     499
_refine_ls_number_restraints     6
_refine_ls_hydrogen_treatment     mixed
_refine_ls_weighting_scheme     calc
_refine_ls_weighting_details
              'calc w=1/[\s^2^(Fo^2^)+(0.04P)^2^+2.5P] where P=(Fo^2^+2Fc^2^)/3'
_atom_sites_solution_hydrogens     geom
_atom_sites_solution_primary     direct
_atom_sites_solution_secondary     difmap
_refine_ls_shift/su_max     0.001
_refine_ls_shift/su_mean     0.000
_refine_diff_density_max     0.66
_refine_diff_density_min     -0.54
_refine_ls_extinction_method     none
_refine_ls_extinction_coef     ?
loop_
    _atom_type_symbol
    _atom_type_description
    _atom_type_scat_dispersion_real
    _atom_type_scat_dispersion_imag
    _atom_type_scat_source
    'C' 'C' 0.0033 0.0016
                         'International Tables Vol C Tables 4.2.6.8 and 6.1.1.4'
    'H' 'H' 0.0000 0.0000
                         'International Tables Vol C Tables 4.2.6.8 and 6.1.1.4'
    'N' 'N' 0.0061 0.0033
                         'International Tables Vol C Tables 4.2.6.8 and 6.1.1.4'
    'O' 'O' 0.0106 0.0060
                         'International Tables Vol C Tables 4.2.6.8 and 6.1.1.4'
    'Cu' 'Cu' 0.3201 1.2651
                         'International Tables Vol C Tables 4.2.6.8 and 6.1.1.4'
_computing_data_collection     'CrysAlis CCD (Oxford Diffraction, 2006)'
_computing_cell_refinement     'CrysAlis RED (Oxford Diffraction, 2006)'
_computing_data_reduction     'CrysAlis RED (Oxford Diffraction, 2006)'
_computing_structure_solution     'SHELXS97 (Sheldrick, 1990)'
_computing_structure_refinement     'SHELXL97 (Sheldrick, 1997)'
_computing_molecular_graphics     'DIAMOND (Brandenburg, 2006)'
_computing_publication_material     'SHELXL97 (Sheldrick, 1997)'
loop_
    _atom_site_type_symbol
    _atom_site_label
    _atom_site_fract_x
    _atom_site_fract_y
    _atom_site_fract_z
    _atom_site_U_iso_or_equiv
    _atom_site_adp_type
    _atom_site_calc_flag
    _atom_site_refinement_flags
    _atom_site_occupancy
    _atom_site_disorder_assembly
    _atom_site_disorder_group
    Cu Cu1 0.64949(5) 0.89277(4) 0.146484(18) 0.01660(15) Uani d . 1 . .
    Cu Cu2 0.14540(5) 0.52717(4) 0.145347(17) 0.01668(15) Uani d . 1 . .
    O O1 0.4892(3) 0.8873(2) 0.17954(9) 0.0175(7) Uani d . 1 . .
    O O2 0.3605(3) 0.7712(2) 0.21210(9) 0.0198(7) Uani d . 1 . .
    O O3 0.7735(3) 0.8959(2) 0.10193(10) 0.0212(7) Uani d . 1 . .
    O O4 0.7828(3) 0.8607(2) 0.21941(10) 0.0199(7) Uani d D 1 . .
    H H4V 0.802(4) 0.7916(18) 0.2171(15) 0.030 Uiso d D 1 . .
    H H4W 0.733(4) 0.854(4) 0.2415(12) 0.030 Uiso d D 1 . .
    O O101 -0.0123(3) 0.5325(2) 0.17948(9) 0.0179(7) Uani d . 1 . .
    O O102 -0.1400(3) 0.6477(2) 0.21334(9) 0.0208(7) Uani d . 1 . .
    O O103 0.2671(3) 0.5247(2) 0.10008(10) 0.0221(7) Uani d . 1 . .
    O O104 0.2815(3) 0.5589(2) 0.21757(10) 0.0195(7) Uani d D 1 . .
    H H4Y 0.323(4) 0.621(2) 0.2148(15) 0.029 Uiso d D 1 . .
    H H4Z 0.231(4) 0.572(4) 0.2391(12) 0.029 Uiso d D 1 . .
    C C1 0.4519(4) 0.7919(3) 0.18899(13) 0.0168(9) Uani d . 1 . .
    C C2 0.5282(4) 0.6981(3) 0.17115(14) 0.0170(9) Uani d . 1 . .
    H H2A 0.5803 0.6602 0.1979 0.020 Uiso calc R 1 . .
    H H2B 0.4646 0.6458 0.1543 0.020 Uiso calc R 1 . .
    N N3 0.6186(3) 0.7393(3) 0.13948(11) 0.0142(8) Uani d . 1 . .
    C C4 0.6656(4) 0.6760(3) 0.11074(14) 0.0195(10) Uani d . 1 . .
    H H4 0.6388 0.6022 0.1106 0.023 Uiso calc R 1 . .
    C C5 0.7556(4) 0.7073(3) 0.07865(13) 0.0179(9) Uani d . 1 . .
    C C6 0.8021(4) 0.8155(4) 0.07522(14) 0.0214(10) Uani d . 1 . .
    C C7 0.8874(4) 0.8365(4) 0.04121(15) 0.0248(10) Uani d . 1 . .
    H H7 0.9184 0.9082 0.0375 0.030 Uiso calc R 1 . .
    C C8 0.9263(5) 0.7556(4) 0.01340(16) 0.0308(12) Uani d . 1 . .
    H H8 0.9839 0.7725 -0.0091 0.037 Uiso calc R 1 . .
    C C9 0.8833(5) 0.6487(4) 0.01734(15) 0.0306(12) Uani d . 1 . .
    H H9 0.9121 0.5929 -0.0017 0.037 Uiso calc R 1 . .
    C C10 0.7983(4) 0.6271(4) 0.04955(15) 0.0264(11) Uani d . 1 . .
    H H10 0.7672 0.5550 0.0522 0.032 Uiso calc R 1 . .
    N N11 0.6567(3) 1.0531(3) 0.15411(11) 0.0175(8) Uani d . 1 . .
    C C12 0.7484(4) 1.0987(3) 0.18422(14) 0.0184(10) Uani d . 1 . .
    H H12 0.8134 1.0533 0.2014 0.022 Uiso calc R 1 . .
    C C13 0.7568(4) 1.2106(4) 0.19281(15) 0.0237(10) Uani d . 1 . .
    H H13 0.8264 1.2390 0.2150 0.028 Uiso calc R 1 . .
    C C14 0.6646(4) 1.2783(3) 0.16915(15) 0.0225(10) Uani d . 1 . .
    C C15 0.5640(4) 1.2326(3) 0.13509(14) 0.0200(10) Uani d . 1 . .
    C C16 0.5637(4) 1.1192(3) 0.12792(13) 0.0179(9) Uani d . 1 . .
    C C17 0.4669(4) 1.0718(4) 0.09435(15) 0.0258(11) Uani d . 1 . .
    H H17 0.4673 0.9958 0.0892 0.031 Uiso calc R 1 . .
    C C18 0.3730(5) 1.1347(4) 0.06929(16) 0.0321(12) Uani d . 1 . .
    H H18 0.3076 1.1023 0.0468 0.039 Uiso calc R 1 . .
    C C19 0.3712(5) 1.2475(4) 0.07621(17) 0.0336(12) Uani d . 1 . .
    H H19 0.3054 1.2907 0.0582 0.040 Uiso calc R 1 . .
    C C20 0.4634(4) 1.2946(4) 0.10850(16) 0.0272(11) Uani d . 1 . .
    H H20 0.4603 1.3706 0.1133 0.033 Uiso calc R 1 . .
    C C21 0.6709(5) 1.3984(3) 0.17792(18) 0.0366(13) Uani d . 1 . .
    H H21A 0.7418 1.4142 0.2037 0.055 Uiso calc R 1 . .
    H H21B 0.5850 1.4235 0.1862 0.055 Uiso calc R 1 . .
    H H21C 0.6900 1.4359 0.1496 0.055 Uiso calc R 1 . .
    C C101 -0.0500(4) 0.6277(3) 0.18915(14) 0.0173(9) Uani d . 1 . .
    C C102 0.0258(4) 0.7220(3) 0.17074(13) 0.0175(9) Uani d . 1 . .
    H H10A -0.0382 0.7751 0.1547 0.021 Uiso calc R 1 . .
    H H10B 0.0806 0.7591 0.1971 0.021 Uiso calc R 1 . .
    N N103 0.1120(3) 0.6801(3) 0.13791(11) 0.0159(8) Uani d . 1 . .
    C C104 0.1625(4) 0.7452(3) 0.11094(13) 0.0174(9) Uani d . 1 . .
    H H104 0.1374 0.8193 0.1117 0.021 Uiso calc R 1 . .
    C C105 0.2556(4) 0.7147(3) 0.07917(14) 0.0192(10) Uani d . 1 . .
    C C106 0.3004(4) 0.6060(3) 0.07514(14) 0.0184(10) Uani d . 1 . .
    C C107 0.3904(4) 0.5879(4) 0.04231(14) 0.0225(10) Uani d . 1 . .
    H H107 0.4198 0.5162 0.0375 0.027 Uiso calc R 1 . .
    C C108 0.4363(4) 0.6710(4) 0.01733(15) 0.0258(11) Uani d . 1 . .
    H H108 0.4982 0.6555 -0.0039 0.031 Uiso calc R 1 . .
    C C109 0.3949(4) 0.7773(4) 0.02211(15) 0.0260(11) Uani d . 1 . .
    H H109 0.4282 0.8343 0.0048 0.031 Uiso calc R 1 . .
    C C110 0.3047(4) 0.7971(4) 0.05253(14) 0.0233(10) Uani d . 1 . .
    H H110 0.2743 0.8692 0.0558 0.028 Uiso calc R 1 . .
    N N111 0.1532(3) 0.3675(3) 0.15199(11) 0.0135(7) Uani d . 1 . .
    C C112 0.2498(4) 0.3203(3) 0.18149(14) 0.0186(10) Uani d . 1 . .
    H H112 0.3161 0.3653 0.1982 0.022 Uiso calc R 1 . .
    C C113 0.2587(4) 0.2090(3) 0.18907(14) 0.0212(10) Uani d . 1 . .
    H H113 0.3303 0.1805 0.2103 0.025 Uiso calc R 1 . .
    C C114 0.1658(5) 0.1406(4) 0.16633(15) 0.0227(10) Uani d . 1 . .
    C C115 0.0611(4) 0.1873(3) 0.13443(14) 0.0201(10) Uani d . 1 . .
    C C116 0.0567(4) 0.3009(3) 0.12845(14) 0.0184(10) Uani d . 1 . .
    C C117 -0.0458(4) 0.3493(4) 0.09754(14) 0.0204(10) Uani d . 1 . .
    H H117 -0.0468 0.4256 0.0932 0.024 Uiso calc R 1 . .
    C C118 -0.1436(4) 0.2872(4) 0.07372(15) 0.0275(11) Uani d . 1 . .
    H H118 -0.2133 0.3205 0.0532 0.033 Uiso calc R 1 . .
    C C119 -0.1422(5) 0.1741(4) 0.07931(15) 0.0272(11) Uani d . 1 . .
    H H119 -0.2111 0.1313 0.0627 0.033 Uiso calc R 1 . .
    C C120 -0.0422(4) 0.1257(4) 0.10848(15) 0.0250(11) Uani d . 1 . .
    H H120 -0.0415 0.0491 0.1115 0.030 Uiso calc R 1 . .
    C C121 0.1741(5) 0.0218(4) 0.17441(18) 0.0360(13) Uani d . 1 . .
    H H12A 0.2479 0.0059 0.1992 0.054 Uiso calc R 1 . .
    H H12B 0.1897 -0.0147 0.1454 0.054 Uiso calc R 1 . .
    H H12C 0.0900 -0.0040 0.1840 0.054 Uiso calc R 1 . .
    O O5 0.0000 0.3678(4) 0.2500 0.0289(11) Uani d SD 1 . .
    H H5V 0.005(5) 0.412(3) 0.2745(11) 0.043 Uiso d D 1 . .
    O O6 0.5000 1.0521(4) 0.2500 0.0267(10) Uani d SD 1 . .
    H H6V 0.486(5) 1.010(3) 0.2254(11) 0.040 Uiso d D 1 . .
loop_
    _atom_site_aniso_label
    _atom_site_aniso_U_11
    _atom_site_aniso_U_22
    _atom_site_aniso_U_33
    _atom_site_aniso_U_12
    _atom_site_aniso_U_13
    _atom_site_aniso_U_23
    Cu1 0.0187(3) 0.0130(3) 0.0189(3) -0.0010(2) 0.0059(2) -0.0003(2)
    Cu2 0.0200(3) 0.0126(3) 0.0184(3) 0.0014(2) 0.0060(2) 0.0005(2)
    O1 0.0172(16) 0.0111(15) 0.0255(17) -0.0003(12) 0.0073(13) -0.0005(13)
    O2 0.0188(17) 0.0211(16) 0.0210(16) -0.0043(13) 0.0081(13) -0.0015(13)
    O3 0.0272(18) 0.0169(16) 0.0217(16) -0.0041(13) 0.0112(13) -0.0035(13)
    O4 0.0220(17) 0.0182(16) 0.0200(16) 0.0005(14) 0.0051(13) 0.0009(14)
    O101 0.0201(16) 0.0128(16) 0.0217(16) 0.0004(12) 0.0062(13) -0.0003(12)
    O102 0.0224(17) 0.0204(16) 0.0214(16) 0.0026(13) 0.0099(13) 0.0018(13)
    O103 0.0284(18) 0.0158(16) 0.0248(17) 0.0030(13) 0.0136(14) 0.0027(13)
    O104 0.0240(18) 0.0180(16) 0.0177(16) -0.0030(14) 0.0067(13) -0.0027(14)
    C1 0.013(2) 0.021(2) 0.014(2) -0.0017(19) -0.0035(17) 0.0011(18)
    C2 0.016(2) 0.018(2) 0.017(2) -0.0066(18) 0.0032(17) 0.0014(18)
    N3 0.018(2) 0.0127(17) 0.0128(18) -0.0022(15) 0.0054(14) -0.0002(15)
    C4 0.019(2) 0.021(2) 0.017(2) 0.0015(19) -0.0022(18) 0.0001(19)
    C5 0.017(2) 0.022(2) 0.014(2) 0.0056(19) 0.0014(17) -0.0001(19)
    C6 0.019(2) 0.027(3) 0.018(2) 0.004(2) 0.0001(18) 0.000(2)
    C7 0.018(2) 0.031(3) 0.027(3) 0.002(2) 0.006(2) 0.002(2)
    C8 0.025(3) 0.046(3) 0.022(3) 0.003(2) 0.007(2) 0.002(2)
    C9 0.031(3) 0.040(3) 0.021(2) 0.011(2) 0.005(2) -0.008(2)
    C10 0.025(3) 0.027(3) 0.025(2) 0.005(2) -0.003(2) -0.002(2)
    N11 0.017(2) 0.0182(19) 0.019(2) 0.0015(16) 0.0072(16) 0.0020(16)
    C12 0.021(2) 0.020(2) 0.016(2) -0.0028(19) 0.0087(18) 0.0025(19)
    C13 0.025(3) 0.023(3) 0.024(2) -0.009(2) 0.007(2) -0.001(2)
    C14 0.029(3) 0.019(2) 0.022(2) -0.002(2) 0.014(2) 0.000(2)
    C15 0.021(2) 0.021(2) 0.020(2) 0.007(2) 0.0108(19) 0.0043(19)
    C16 0.022(2) 0.022(2) 0.011(2) 0.0025(19) 0.0076(18) 0.0057(18)
    C17 0.024(3) 0.028(3) 0.026(3) -0.004(2) 0.004(2) 0.004(2)
    C18 0.029(3) 0.043(3) 0.023(3) -0.004(2) 0.000(2) 0.009(2)
    C19 0.027(3) 0.043(3) 0.032(3) 0.008(2) 0.008(2) 0.019(3)
    C20 0.027(3) 0.024(3) 0.034(3) 0.006(2) 0.016(2) 0.009(2)
    C21 0.042(3) 0.015(3) 0.054(4) 0.001(2) 0.011(3) -0.004(2)
    C101 0.020(2) 0.016(2) 0.014(2) 0.0024(19) -0.0038(18) 0.0014(18)
    C102 0.025(2) 0.014(2) 0.013(2) -0.0009(19) 0.0046(18) -0.0011(18)
    N103 0.0133(19) 0.0157(19) 0.0182(19) -0.0009(15) 0.0001(15) -0.0004(16)
    C104 0.021(2) 0.012(2) 0.018(2) 0.0010(18) -0.0033(18) -0.0013(18)
    C105 0.017(2) 0.022(2) 0.017(2) -0.0003(19) -0.0017(18) -0.0009(19)
    C106 0.019(2) 0.023(2) 0.013(2) -0.0007(19) 0.0009(18) -0.0006(19)
    C107 0.023(3) 0.027(3) 0.018(2) 0.003(2) 0.0040(19) -0.004(2)
    C108 0.023(3) 0.036(3) 0.020(2) -0.004(2) 0.0061(19) -0.001(2)
    C109 0.028(3) 0.030(3) 0.021(2) -0.009(2) 0.004(2) 0.007(2)
    C110 0.030(3) 0.019(2) 0.021(2) -0.003(2) 0.002(2) 0.0013(19)
    N111 0.0168(19) 0.0130(17) 0.0121(17) 0.0010(15) 0.0074(14) -0.0007(15)
    C112 0.015(2) 0.020(2) 0.022(2) 0.0020(19) 0.0039(18) 0.0002(19)
    C113 0.030(3) 0.022(2) 0.012(2) 0.005(2) 0.0030(18) 0.0027(19)
    C114 0.031(3) 0.017(2) 0.021(2) 0.002(2) 0.010(2) 0.002(2)
    C115 0.028(3) 0.015(2) 0.020(2) 0.0014(19) 0.0118(19) -0.0003(19)
    C116 0.018(2) 0.017(2) 0.022(2) -0.0004(19) 0.0114(18) -0.0010(19)
    C117 0.024(3) 0.021(2) 0.017(2) 0.002(2) 0.0061(19) -0.0029(19)
    C118 0.020(3) 0.039(3) 0.024(3) -0.002(2) 0.002(2) -0.001(2)
    C119 0.026(3) 0.033(3) 0.026(3) -0.011(2) 0.013(2) -0.012(2)
    C120 0.032(3) 0.019(2) 0.027(3) -0.008(2) 0.011(2) -0.007(2)
    C121 0.049(3) 0.021(3) 0.038(3) -0.001(2) 0.006(3) 0.002(2)
    O5 0.043(3) 0.022(2) 0.023(3) 0.000 0.008(2) 0.000
    O6 0.040(3) 0.024(3) 0.017(2) 0.000 0.005(2) 0.000
_geom_special_details
;
 All esds (except the esd in the dihedral angle between two l.s. planes)
 are estimated using the full covariance matrix.  The cell esds are taken
 into account individually in the estimation of esds in distances, angles
 and torsion angles; correlations between esds in cell parameters are only
 used when they are defined by crystal symmetry.  An approximate (isotropic)
 treatment of cell esds is used for estimating esds involving l.s. planes.
;
loop_
    _geom_bond_atom_site_label_1
    _geom_bond_atom_site_label_2
    _geom_bond_site_symmetry_2
    _geom_bond_distance
    _geom_bond_publ_flag
    Cu1 O3 . 1.910(3) ?
    Cu1 N3 . 1.927(3) ?
    Cu1 O1 . 1.986(3) ?
    Cu1 N11 . 1.993(3) ?
    Cu1 O4 . 2.371(3) ?
    Cu2 O103 . 1.909(3) ?
    Cu2 N103 . 1.926(3) ?
    Cu2 N111 . 1.982(3) ?
    Cu2 O101 . 1.982(3) ?
    Cu2 O104 . 2.367(3) ?
    O1 C1 . 1.276(5) ?
    O2 C1 . 1.235(5) ?
    O3 C6 . 1.312(5) ?
    O4 H4V . 0.879(19) ?
    O4 H4W . 0.87(4) ?
    O101 C101 . 1.278(5) ?
    O102 C101 . 1.242(5) ?
    O103 C106 . 1.305(5) ?
    O104 H4Y . 0.879(19) ?
    O104 H4Z . 0.87(4) ?
    C1 C2 . 1.518(6) ?
    C2 N3 . 1.465(5) ?
    C2 H2A . 0.9900 ?
    C2 H2B . 0.9900 ?
    N3 C4 . 1.276(5) ?
    C4 C5 . 1.434(5) ?
    C4 H4 . 0.9500 ?
    C5 C10 . 1.403(6) ?
    C5 C6 . 1.424(6) ?
    C6 C7 . 1.413(6) ?
    C7 C8 . 1.371(6) ?
    C7 H7 . 0.9500 ?
    C8 C9 . 1.398(6) ?
    C8 H8 . 0.9500 ?
    C9 C10 . 1.373(6) ?
    C9 H9 . 0.9500 ?
    C10 H10 . 0.9500 ?
    N11 C12 . 1.308(5) ?
    N11 C16 . 1.388(5) ?
    C12 C13 . 1.404(6) ?
    C12 H12 . 0.9500 ?
    C13 C14 . 1.364(6) ?
    C13 H13 . 0.9500 ?
    C14 C15 . 1.430(6) ?
    C14 C21 . 1.505(6) ?
    C15 C20 . 1.413(6) ?
    C15 C16 . 1.416(6) ?
    C16 C17 . 1.407(6) ?
    C17 C18 . 1.357(6) ?
    C17 H17 . 0.9500 ?
    C18 C19 . 1.408(7) ?
    C18 H18 . 0.9500 ?
    C19 C20 . 1.355(7) ?
    C19 H19 . 0.9500 ?
    C20 H20 . 0.9500 ?
    C21 H21A . 0.9800 ?
    C21 H21B . 0.9800 ?
    C21 H21C . 0.9800 ?
    C101 C102 . 1.527(5) ?
    C102 N103 . 1.463(5) ?
    C102 H10A . 0.9900 ?
    C102 H10B . 0.9900 ?
    N103 C104 . 1.272(5) ?
    C104 C105 . 1.447(6) ?
    C104 H104 . 0.9500 ?
    C105 C110 . 1.405(6) ?
    C105 C106 . 1.426(6) ?
    C106 C107 . 1.415(6) ?
    C107 C108 . 1.369(6) ?
    C107 H107 . 0.9500 ?
    C108 C109 . 1.390(6) ?
    C108 H108 . 0.9500 ?
    C109 C110 . 1.368(6) ?
    C109 H109 . 0.9500 ?
    C110 H110 . 0.9500 ?
    N111 C112 . 1.338(5) ?
    N111 C116 . 1.381(5) ?
    C112 C113 . 1.392(6) ?
    C112 H112 . 0.9500 ?
    C113 C114 . 1.363(6) ?
    C113 H113 . 0.9500 ?
    C114 C115 . 1.426(6) ?
    C114 C121 . 1.486(6) ?
    C115 C116 . 1.414(6) ?
    C115 C120 . 1.419(6) ?
    C116 C117 . 1.404(6) ?
    C117 C118 . 1.361(6) ?
    C117 H117 . 0.9500 ?
    C118 C119 . 1.406(6) ?
    C118 H118 . 0.9500 ?
    C119 C120 . 1.362(6) ?
    C119 H119 . 0.9500 ?
    C120 H120 . 0.9500 ?
    C121 H12A . 0.9800 ?
    C121 H12B . 0.9800 ?
    C121 H12C . 0.9800 ?
    O5 H5V . 0.890(19) ?
    O6 H6V . 0.876(19) ?
loop_
    _geom_angle_atom_site_label_1
    _geom_angle_atom_site_label_2
    _geom_angle_atom_site_label_3
    _geom_angle_site_symmetry_1
    _geom_angle_site_symmetry_3
    _geom_angle
    _geom_angle_publ_flag
    O3 Cu1 N3 . . 93.49(12) ?
    O3 Cu1 O1 . . 166.61(12) ?
    N3 Cu1 O1 . . 83.42(12) ?
    O3 Cu1 N11 . . 92.10(12) ?
    N3 Cu1 N11 . . 172.74(14) ?
    O1 Cu1 N11 . . 90.08(12) ?
    O3 Cu1 O4 . . 104.68(11) ?
    N3 Cu1 O4 . . 89.61(12) ?
    O1 Cu1 O4 . . 88.37(11) ?
    N11 Cu1 O4 . . 93.45(12) ?
    O103 Cu2 N103 . . 93.38(13) ?
    O103 Cu2 N111 . . 91.68(12) ?
    N103 Cu2 N111 . . 172.24(14) ?
    O103 Cu2 O101 . . 166.81(12) ?
    N103 Cu2 O101 . . 83.24(12) ?
    N111 Cu2 O101 . . 90.51(12) ?
    O103 Cu2 O104 . . 104.63(11) ?
    N103 Cu2 O104 . . 90.45(12) ?
    N111 Cu2 O104 . . 93.96(12) ?
    O101 Cu2 O104 . . 88.19(11) ?
    C1 O1 Cu1 . . 114.6(3) ?
    C6 O3 Cu1 . . 126.5(3) ?
    Cu1 O4 H4V . . 101(3) ?
    Cu1 O4 H4W . . 110(3) ?
    H4V O4 H4W . . 96(4) ?
    C101 O101 Cu2 . . 114.9(3) ?
    C106 O103 Cu2 . . 126.9(3) ?
    Cu2 O104 H4Y . . 107(3) ?
    Cu2 O104 H4Z . . 110(3) ?
    H4Y O104 H4Z . . 103(4) ?
    O2 C1 O1 . . 124.7(4) ?
    O2 C1 C2 . . 118.3(4) ?
    O1 C1 C2 . . 117.0(3) ?
    N3 C2 C1 . . 109.4(3) ?
    N3 C2 H2A . . 109.8 ?
    C1 C2 H2A . . 109.8 ?
    N3 C2 H2B . . 109.8 ?
    C1 C2 H2B . . 109.8 ?
    H2A C2 H2B . . 108.2 ?
    C4 N3 C2 . . 120.6(3) ?
    C4 N3 Cu1 . . 126.9(3) ?
    C2 N3 Cu1 . . 112.4(2) ?
    N3 C4 C5 . . 125.2(4) ?
    N3 C4 H4 . . 117.4 ?
    C5 C4 H4 . . 117.4 ?
    C10 C5 C6 . . 119.4(4) ?
    C10 C5 C4 . . 117.9(4) ?
    C6 C5 C4 . . 122.8(4) ?
    O3 C6 C7 . . 118.1(4) ?
    O3 C6 C5 . . 124.6(4) ?
    C7 C6 C5 . . 117.3(4) ?
    C8 C7 C6 . . 121.4(4) ?
    C8 C7 H7 . . 119.3 ?
    C6 C7 H7 . . 119.3 ?
    C7 C8 C9 . . 121.6(4) ?
    C7 C8 H8 . . 119.2 ?
    C9 C8 H8 . . 119.2 ?
    C10 C9 C8 . . 117.9(4) ?
    C10 C9 H9 . . 121.1 ?
    C8 C9 H9 . . 121.1 ?
    C9 C10 C5 . . 122.5(4) ?
    C9 C10 H10 . . 118.8 ?
    C5 C10 H10 . . 118.8 ?
    C12 N11 C16 . . 118.3(4) ?
    C12 N11 Cu1 . . 120.9(3) ?
    C16 N11 Cu1 . . 120.8(3) ?
    N11 C12 C13 . . 124.1(4) ?
    N11 C12 H12 . . 117.9 ?
    C13 C12 H12 . . 117.9 ?
    C14 C13 C12 . . 119.6(4) ?
    C14 C13 H13 . . 120.2 ?
    C12 C13 H13 . . 120.2 ?
    C13 C14 C15 . . 118.4(4) ?
    C13 C14 C21 . . 120.6(4) ?
    C15 C14 C21 . . 121.0(4) ?
    C20 C15 C16 . . 118.0(4) ?
    C20 C15 C14 . . 123.4(4) ?
    C16 C15 C14 . . 118.6(4) ?
    N11 C16 C17 . . 119.1(4) ?
    N11 C16 C15 . . 120.9(4) ?
    C17 C16 C15 . . 120.0(4) ?
    C18 C17 C16 . . 119.9(4) ?
    C18 C17 H17 . . 120.0 ?
    C16 C17 H17 . . 120.0 ?
    C17 C18 C19 . . 120.8(4) ?
    C17 C18 H18 . . 119.6 ?
    C19 C18 H18 . . 119.6 ?
    C20 C19 C18 . . 120.1(4) ?
    C20 C19 H19 . . 120.0 ?
    C18 C19 H19 . . 120.0 ?
    C19 C20 C15 . . 121.2(4) ?
    C19 C20 H20 . . 119.4 ?
    C15 C20 H20 . . 119.4 ?
    C14 C21 H21A . . 109.5 ?
    C14 C21 H21B . . 109.5 ?
    H21A C21 H21B . . 109.5 ?
    C14 C21 H21C . . 109.5 ?
    H21A C21 H21C . . 109.5 ?
    H21B C21 H21C . . 109.5 ?
    O102 C101 O101 . . 124.6(4) ?
    O102 C101 C102 . . 118.8(4) ?
    O101 C101 C102 . . 116.6(4) ?
    N103 C102 C101 . . 108.9(3) ?
    N103 C102 H10A . . 109.9 ?
    C101 C102 H10A . . 109.9 ?
    N103 C102 H10B . . 109.9 ?
    C101 C102 H10B . . 109.9 ?
    H10A C102 H10B . . 108.3 ?
    C104 N103 C102 . . 119.6(3) ?
    C104 N103 Cu2 . . 127.5(3) ?
    C102 N103 Cu2 . . 112.7(2) ?
    N103 C104 C105 . . 124.8(4) ?
    N103 C104 H104 . . 117.6 ?
    C105 C104 H104 . . 117.6 ?
    C110 C105 C106 . . 119.9(4) ?
    C110 C105 C104 . . 117.7(4) ?
    C106 C105 C104 . . 122.4(4) ?
    O103 C106 C107 . . 118.8(4) ?
    O103 C106 C105 . . 124.9(4) ?
    C107 C106 C105 . . 116.3(4) ?
    C108 C107 C106 . . 121.7(4) ?
    C108 C107 H107 . . 119.1 ?
    C106 C107 H107 . . 119.1 ?
    C107 C108 C109 . . 121.9(4) ?
    C107 C108 H108 . . 119.1 ?
    C109 C108 H108 . . 119.1 ?
    C110 C109 C108 . . 117.9(4) ?
    C110 C109 H109 . . 121.1 ?
    C108 C109 H109 . . 121.1 ?
    C109 C110 C105 . . 122.3(4) ?
    C109 C110 H110 . . 118.8 ?
    C105 C110 H110 . . 118.8 ?
    C112 N111 C116 . . 117.3(3) ?
    C112 N111 Cu2 . . 120.7(3) ?
    C116 N111 Cu2 . . 121.9(3) ?
    N111 C112 C113 . . 123.7(4) ?
    N111 C112 H112 . . 118.1 ?
    C113 C112 H112 . . 118.1 ?
    C114 C113 C112 . . 120.7(4) ?
    C114 C113 H113 . . 119.6 ?
    C112 C113 H113 . . 119.6 ?
    C113 C114 C115 . . 117.5(4) ?
    C113 C114 C121 . . 121.1(4) ?
    C115 C114 C121 . . 121.4(4) ?
    C116 C115 C120 . . 117.3(4) ?
    C116 C115 C114 . . 119.2(4) ?
    C120 C115 C114 . . 123.5(4) ?
    N111 C116 C117 . . 118.0(4) ?
    N111 C116 C115 . . 121.5(4) ?
    C117 C116 C115 . . 120.5(4) ?
    C118 C117 C116 . . 120.2(4) ?
    C118 C117 H117 . . 119.9 ?
    C116 C117 H117 . . 119.9 ?
    C117 C118 C119 . . 120.4(4) ?
    C117 C118 H118 . . 119.8 ?
    C119 C118 H118 . . 119.8 ?
    C120 C119 C118 . . 120.1(4) ?
    C120 C119 H119 . . 119.9 ?
    C118 C119 H119 . . 119.9 ?
    C119 C120 C115 . . 121.4(4) ?
    C119 C120 H120 . . 119.3 ?
    C115 C120 H120 . . 119.3 ?
    C114 C121 H12A . . 109.5 ?
    C114 C121 H12B . . 109.5 ?
    H12A C121 H12B . . 109.5 ?
    C114 C121 H12C . . 109.5 ?
    H12A C121 H12C . . 109.5 ?
    H12B C121 H12C . . 109.5 ?
loop_
    _geom_torsion_atom_site_label_1
    _geom_torsion_atom_site_label_2
    _geom_torsion_atom_site_label_3
    _geom_torsion_atom_site_label_4
    _geom_torsion_site_symmetry_1
    _geom_torsion_site_symmetry_2
    _geom_torsion_site_symmetry_3
    _geom_torsion_site_symmetry_4
    _geom_torsion
    _geom_torsion_publ_flag
    O3 Cu1 O1 C1 . . . . 88.7(5) ?
    N3 Cu1 O1 C1 . . . . 11.4(3) ?
    N11 Cu1 O1 C1 . . . . -171.9(3) ?
    O4 Cu1 O1 C1 . . . . -78.4(3) ?
    N3 Cu1 O3 C6 . . . . 6.8(3) ?
    O1 Cu1 O3 C6 . . . . -69.4(6) ?
    N11 Cu1 O3 C6 . . . . -168.6(3) ?
    O4 Cu1 O3 C6 . . . . 97.3(3) ?
    O103 Cu2 O101 C101 . . . . -87.7(6) ?
    N103 Cu2 O101 C101 . . . . -11.9(3) ?
    N111 Cu2 O101 C101 . . . . 172.8(3) ?
    O104 Cu2 O101 C101 . . . . 78.8(3) ?
    N103 Cu2 O103 C106 . . . . -1.9(3) ?
    N111 Cu2 O103 C106 . . . . 172.3(3) ?
    O101 Cu2 O103 C106 . . . . 72.8(6) ?
    O104 Cu2 O103 C106 . . . . -93.2(3) ?
    Cu1 O1 C1 O2 . . . . 174.8(3) ?
    Cu1 O1 C1 C2 . . . . -3.8(4) ?
    O2 C1 C2 N3 . . . . 172.2(3) ?
    O1 C1 C2 N3 . . . . -9.0(5) ?
    C1 C2 N3 C4 . . . . -161.0(4) ?
    C1 C2 N3 Cu1 . . . . 17.7(4) ?
    O3 Cu1 N3 C4 . . . . -4.4(4) ?
    O1 Cu1 N3 C4 . . . . 162.6(4) ?
    O4 Cu1 N3 C4 . . . . -109.0(3) ?
    O3 Cu1 N3 C2 . . . . 177.0(3) ?
    O1 Cu1 N3 C2 . . . . -16.0(3) ?
    O4 Cu1 N3 C2 . . . . 72.4(3) ?
    C2 N3 C4 C5 . . . . -179.3(4) ?
    Cu1 N3 C4 C5 . . . . 2.2(6) ?
    N3 C4 C5 C10 . . . . 179.6(4) ?
    N3 C4 C5 C6 . . . . -0.6(6) ?
    Cu1 O3 C6 C7 . . . . 174.1(3) ?
    Cu1 O3 C6 C5 . . . . -7.3(6) ?
    C10 C5 C6 O3 . . . . -176.9(4) ?
    C4 C5 C6 O3 . . . . 3.3(6) ?
    C10 C5 C6 C7 . . . . 1.6(6) ?
    C4 C5 C6 C7 . . . . -178.1(4) ?
    O3 C6 C7 C8 . . . . 177.2(4) ?
    C5 C6 C7 C8 . . . . -1.5(6) ?
    C6 C7 C8 C9 . . . . 0.1(7) ?
    C7 C8 C9 C10 . . . . 1.2(7) ?
    C8 C9 C10 C5 . . . . -1.0(7) ?
    C6 C5 C10 C9 . . . . -0.4(6) ?
    C4 C5 C10 C9 . . . . 179.3(4) ?
    O3 Cu1 N11 C12 . . . . -86.6(3) ?
    O1 Cu1 N11 C12 . . . . 106.6(3) ?
    O4 Cu1 N11 C12 . . . . 18.3(3) ?
    O3 Cu1 N11 C16 . . . . 94.1(3) ?
    O1 Cu1 N11 C16 . . . . -72.7(3) ?
    O4 Cu1 N11 C16 . . . . -161.1(3) ?
    C16 N11 C12 C13 . . . . 1.8(6) ?
    Cu1 N11 C12 C13 . . . . -177.5(3) ?
    N11 C12 C13 C14 . . . . 0.6(6) ?
    C12 C13 C14 C15 . . . . -1.9(6) ?
    C12 C13 C14 C21 . . . . 179.6(4) ?
    C13 C14 C15 C20 . . . . 180.0(4) ?
    C21 C14 C15 C20 . . . . -1.5(6) ?
    C13 C14 C15 C16 . . . . 0.8(6) ?
    C21 C14 C15 C16 . . . . 179.3(4) ?
    C12 N11 C16 C17 . . . . 178.1(4) ?
    Cu1 N11 C16 C17 . . . . -2.6(5) ?
    C12 N11 C16 C15 . . . . -2.9(6) ?
    Cu1 N11 C16 C15 . . . . 176.5(3) ?
    C20 C15 C16 N11 . . . . -177.6(4) ?
    C14 C15 C16 N11 . . . . 1.6(6) ?
    C20 C15 C16 C17 . . . . 1.4(6) ?
    C14 C15 C16 C17 . . . . -179.4(4) ?
    N11 C16 C17 C18 . . . . 178.3(4) ?
    C15 C16 C17 C18 . . . . -0.8(6) ?
    C16 C17 C18 C19 . . . . 0.3(7) ?
    C17 C18 C19 C20 . . . . -0.6(7) ?
    C18 C19 C20 C15 . . . . 1.2(7) ?
    C16 C15 C20 C19 . . . . -1.7(6) ?
    C14 C15 C20 C19 . . . . 179.2(4) ?
    Cu2 O101 C101 O102 . . . . -174.3(3) ?
    Cu2 O101 C101 C102 . . . . 3.4(4) ?
    O102 C101 C102 N103 . . . . -171.8(3) ?
    O101 C101 C102 N103 . . . . 10.4(5) ?
    C101 C102 N103 C104 . . . . 165.2(3) ?
    C101 C102 N103 Cu2 . . . . -19.5(4) ?
    O103 Cu2 N103 C104 . . . . -0.5(4) ?
    O101 Cu2 N103 C104 . . . . -167.7(4) ?
    O104 Cu2 N103 C104 . . . . 104.2(3) ?
    O103 Cu2 N103 C102 . . . . -175.4(3) ?
    O101 Cu2 N103 C102 . . . . 17.4(3) ?
    O104 Cu2 N103 C102 . . . . -70.7(3) ?
    C102 N103 C104 C105 . . . . 176.0(4) ?
    Cu2 N103 C104 C105 . . . . 1.3(6) ?
    N103 C104 C105 C110 . . . . -178.5(4) ?
    N103 C104 C105 C106 . . . . -0.1(6) ?
    Cu2 O103 C106 C107 . . . . -178.5(3) ?
    Cu2 O103 C106 C105 . . . . 3.4(6) ?
    C110 C105 C106 O103 . . . . 175.9(4) ?
    C104 C105 C106 O103 . . . . -2.4(6) ?
    C110 C105 C106 C107 . . . . -2.2(6) ?
    C104 C105 C106 C107 . . . . 179.4(4) ?
    O103 C106 C107 C108 . . . . -175.5(4) ?
    C105 C106 C107 C108 . . . . 2.7(6) ?
    C106 C107 C108 C109 . . . . -1.4(7) ?
    C107 C108 C109 C110 . . . . -0.6(7) ?
    C108 C109 C110 C105 . . . . 1.1(7) ?
    C106 C105 C110 C109 . . . . 0.4(6) ?
    C104 C105 C110 C109 . . . . 178.8(4) ?
    O103 Cu2 N111 C112 . . . . 85.4(3) ?
    O101 Cu2 N111 C112 . . . . -107.6(3) ?
    O104 Cu2 N111 C112 . . . . -19.4(3) ?
    O103 Cu2 N111 C116 . . . . -97.9(3) ?
    O101 Cu2 N111 C116 . . . . 69.1(3) ?
    O104 Cu2 N111 C116 . . . . 157.4(3) ?
    C116 N111 C112 C113 . . . . 0.8(6) ?
    Cu2 N111 C112 C113 . . . . 177.7(3) ?
    N111 C112 C113 C114 . . . . -0.5(6) ?
    C112 C113 C114 C115 . . . . 0.6(6) ?
    C112 C113 C114 C121 . . . . -179.6(4) ?
    C113 C114 C115 C116 . . . . -1.1(6) ?
    C121 C114 C115 C116 . . . . 179.2(4) ?
    C113 C114 C115 C120 . . . . -179.9(4) ?
    C121 C114 C115 C120 . . . . 0.3(7) ?
    C112 N111 C116 C117 . . . . 179.7(4) ?
    Cu2 N111 C116 C117 . . . . 2.8(5) ?
    C112 N111 C116 C115 . . . . -1.3(6) ?
    Cu2 N111 C116 C115 . . . . -178.2(3) ?
    C120 C115 C116 N111 . . . . -179.6(4) ?
    C114 C115 C116 N111 . . . . 1.5(6) ?
    C120 C115 C116 C117 . . . . -0.6(6) ?
    C114 C115 C116 C117 . . . . -179.6(4) ?
    N111 C116 C117 C118 . . . . -179.6(4) ?
    C115 C116 C117 C118 . . . . 1.4(6) ?
    C116 C117 C118 C119 . . . . -0.9(6) ?
    C117 C118 C119 C120 . . . . -0.4(6) ?
    C118 C119 C120 C115 . . . . 1.1(6) ?
    C116 C115 C120 C119 . . . . -0.6(6) ?
    C114 C115 C120 C119 . . . . 178.3(4) ?
loop_
    _geom_hbond_atom_site_label_D
    _geom_hbond_atom_site_label_H
    _geom_hbond_atom_site_label_A
    _geom_hbond_site_symmetry_A
    _geom_hbond_distance_DH
    _geom_hbond_distance_HA
    _geom_hbond_distance_DA
    _geom_hbond_angle_DHA
    O4 H4V O102 1_655 0.879(19) 1.88(2) 2.756(4) 174(4)
    O4 H4W O2 2_655 0.87(4) 2.01(3) 2.825(4) 155(4)
    O5 H5V O101 2 0.890(19) 1.99(2) 2.865(4) 169(4)
    O6 H6V O1 . 0.876(19) 2.01(2) 2.867(4) 165(4)
    O104 H4Y O2 . 0.879(19) 1.90(2) 2.751(4) 162(4)
    O104 H4Z O102 2 0.87(4) 1.98(2) 2.823(4) 162(4)
data_global
_journal_data_validation_number     ?
_journal_date_recd_electronic     2007-12-15
_journal_date_accepted     2007-12-20
_journal_name_full     'Acta Crystallographica, Section E'
_journal_year     2008
_journal_volume     64
_journal_issue      2
_journal_page_first     m282
_journal_page_last     m283
_journal_paper_category     QM
_journal_coeditor_code     TK2236
_publ_contact_author_name     'Zdenek Travnicek'
_publ_contact_author_address
;
Department of Inorganic Chemistry
Faculty of Science
Palack\'y University
K\<r\'i\<zkovsk\'eho 10
CZ-771 47 Olomouc
Czech Republic
;
_publ_contact_author_email     zdenek.travnicek@upol.cz
_publ_contact_author_fax     '+420 585634954'
_publ_contact_author_phone     '+420 585634944'
_publ_section_title
;\
Aqua(4-methylquinoline-\k<i>N</i>)[<i>N</i>-(2-oxidobenzylidene)glycinato-\
\k^3^<i>O</i>,<i>N</i>,<i>O</i>']copper(II) hemihydrate
;
loop_
    _publ_author_name
    _publ_author_footnote
    _publ_author_address
    'Tr\'avn\'i\<cek, Zden\<ek' .
;
Department of Inorganic Chemistry
Faculty of Science
Palack\'y University
K\<r\'i\<zkovsk\'eho 10
CZ-771 47 Olomouc
Czech Republic
;
    'Marek, Jarom\'ir' .
;
Department of Inorganic Chemistry
Faculty of Science
Palack\'y University
K\<r\'i\<zkovsk\'eho 10
CZ-771 47 Olomouc
Czech Republic
and
Laboratory of Functional Genomics and Proteomics
Institute of Experimental Biology
Faculty of Science
Masaryk University
Kamenice 5
CZ-625 00 Brno
Czech Republic
;
    'Van\<co, J\'an' .
;
Department of Inorganic Chemistry
Faculty of Science
Palack\'y University
K\<r\'i\<zkovsk\'eho 10
CZ-771 47 Olomouc
Czech Republic
and
Department of Chemical Drugs
Faculty of Pharmacy
Palack\'eho 1/3
CZ-612 42 Brno
Czech Republic
;
    '\<Svajlenov\'a, O\<lga' .
;
Department of Chemical Theory of Drugs
Faculty of Pharmacy
Comenius University
Kalin\<ciakova 8
SK-832 32 Bratislava
Slovak Republic
;
