# Supplementary material for: Aqua­(4-methyl­quinoline-κN)[N-(2-oxidobenzyl­idene)glycinato-κ3 O,N,O′]copper(II) hemihydrate
Source: Acta Crystallogr Sect E Struct Rep Online. 2008 Jan 4;64(Pt 2):m282–3. doi: 10.1107/S1600536807067852 (PMC2960168; doi:10.1107/S1600536807067852)
Supplement: Supplementary file 2 [file e-64-0m282-Isup2.hkl]

# 
# h,k,l, Fc-squared, Fo-squared, sigma(Fo-squared) and status flag 
# 
data_I
_shelx_title ' JV11 in P2/c' 
_shelx_refln_list_code          4 
_shelx_F_calc_maximum      513.29 
_exptl_crystal_F_000      1696.00 
_reflns_d_resolution_high  0.8409 
 
loop_ 
 _symmetry_equiv_pos_as_xyz 
 'x, y, z' 
 '-x, y, -z+1/2' 
 '-x, -y, -z' 
 'x, -y, z-1/2' 
 
_cell_length_a    10.0966 
_cell_length_b    12.3483 
_cell_length_c    28.8133 
_cell_angle_alpha  90.000 
_cell_angle_beta   97.730 
_cell_angle_gamma  90.000 
 
_shelx_F_squared_multiplier     1.000 
 
loop_ 
 _refln_index_h 
 _refln_index_k 
 _refln_index_l 
 _refln_F_squared_calc 
 _refln_F_squared_meas 
 _refln_F_squared_sigma 
 _refln_observed_status 
   2   0   0    16035.46    15810.38   1483.88 o 
   3   0   0       98.28      173.11     68.68 o 
   4   0   0     9287.82     9487.04    225.46 o 
   5   0   0       70.23       63.93     61.19 o 
   6   0   0    13451.43    13048.57    860.43 o 
   7   0   0        4.44       57.76     73.22 o 
   8   0   0     7317.64     7332.66    247.90 o 
   9   0   0       29.43      103.60    106.48 o 
  10   0   0    16366.65    17574.57    355.91 o 
  11   0   0      113.25      137.54     99.92 o 
   2   1   0       97.26      134.26     30.20 o 
   3   1   0     1540.97     1364.97     78.50 o 
   4   1   0      534.59      508.54     42.70 o 
   5   1   0      799.22      823.79     47.20 o 
   6   1   0       13.51      262.44     65.55 o 
   7   1   0    30627.72    32261.98    328.81 o 
   8   1   0      352.60      460.02     91.08 o 
   9   1   0     1986.00     2163.70    127.94 o 
  10   1   0        0.75      107.66     62.26 o 
  11   1   0     1499.01     1462.45    156.14 o 
   1   2   0     2145.75     2204.77    120.22 o 
   2   2   0     1842.06     1809.53     50.45 o 
   3   2   0     2247.68     2073.22     76.84 o 
   4   2   0       21.66       58.80     22.62 o 
   5   2   0      632.94      656.92     47.58 o 
   6   2   0     7729.28     8483.86    186.00 o 
   7   2   0     3674.30     3921.59    143.90 o 
   8   2   0      621.43      625.25     96.30 o 
   9   2   0      191.00      216.01     67.85 o 
  10   2   0       18.72       79.69     64.75 o 
  11   2   0      245.20      166.52    113.41 o 
   0   3   0     8587.99     8797.36    446.38 o 
   1   3   0       73.09       66.15     30.36 o 
   2   3   0     8982.78     8387.22    119.65 o 
   3   3   0       32.49       46.05     26.35 o 
   4   3   0     1939.92     1649.90    106.45 o 
   5   3   0      965.45      984.52     52.18 o 
   6   3   0      795.74      619.32     92.79 o 
   7   3   0      497.74      439.68     85.33 o 
   8   3   0     1120.28     1147.81    106.46 o 
   9   3   0       85.40       95.27     70.68 o 
  10   3   0      496.34      415.66     98.78 o 
  11   3   0        6.98       95.24     80.18 o 
   0   4   0     5309.22     5322.92    332.56 o 
   1   4   0     1601.32     1480.50     61.48 o 
   2   4   0      197.61      217.93     35.92 o 
   3   4   0     3522.45     2760.01     67.28 o 
   4   4   0       75.65      125.33     39.63 o 
   5   4   0       33.02       64.95     32.35 o 
   6   4   0      679.68      654.66     73.49 o 
   7   4   0     9394.07     9725.97   1316.29 o 
   8   4   0      343.99      288.71     84.18 o 
   9   4   0     2203.22     2479.09    221.55 o 
  10   4   0       15.94       97.82     69.80 o 
  11   4   0       14.70       69.81     79.76 o 
   0   5   0    35968.90    38393.05   2204.29 o 
   1   5   0     1235.01     1421.67    102.65 o 
   2   5   0       11.71       62.35     30.13 o 
   3   5   0       61.91       92.82     34.35 o 
   4   5   0      723.74      532.82     55.92 o 
   5   5   0      405.93      558.96     60.19 o 
   6   5   0     3312.51     3333.59    137.10 o 
   7   5   0      775.96      839.83    107.11 o 
   8   5   0     4969.25     4926.53    238.75 o 
   9   5   0      851.28      826.83    229.63 o 
  10   5   0     5861.84     6824.24    286.94 o 
  11   5   0        5.31       63.27    118.34 o 
   0   6   0      102.85      357.46     63.35 o 
   1   6   0    25089.79    28980.24    679.49 o 
   2   6   0       44.70      239.74     46.84 o 
   3   6   0    21409.60    20988.75    232.20 o 
   4   6   0        2.66       55.64     26.74 o 
   5   6   0      556.99      527.37     57.39 o 
   6   6   0       60.59      360.76     98.99 o 
   7   6   0     6424.95     6549.50    198.75 o 
   8   6   0       16.35      210.59    111.16 o 
   9   6   0        5.82       71.70    100.08 o 
  10   6   0        0.43       46.20     80.01 o 
   0   7   0     1636.89     1409.36     79.21 o 
   1   7   0      339.69      423.45     46.98 o 
   2   7   0      222.01      210.94     41.84 o 
   3   7   0      407.41      419.28     77.96 o 
   4   7   0      979.81      945.06     81.34 o 
   5   7   0       80.87      208.23     61.79 o 
   6   7   0      267.69      282.25     91.13 o 
   7   7   0      662.19      780.93    115.66 o 
   8   7   0       14.56       79.63     94.28 o 
   9   7   0       28.88       98.60     92.63 o 
  10   7   0      493.39      405.11    137.00 o 
   0   8   0     7635.57     7711.85    155.38 o 
   1   8   0        5.66       35.75     30.85 o 
   2   8   0       49.97      118.48     50.16 o 
   3   8   0      409.89      311.64     92.35 o 
   4   8   0     4413.67     4441.61    152.97 o 
   5   8   0     2499.69     2479.60    168.98 o 
   6   8   0     2471.93     3087.94    182.13 o 
   7   8   0      488.28      441.76    101.93 o 
   8   8   0      146.60      104.74     72.80 o 
   9   8   0      111.64       84.62     83.06 o 
   0   9   0     7520.42     7689.27    225.12 o 
   1   9   0     3914.08     3755.39    112.14 o 
   2   9   0      269.77      230.49     68.14 o 
   3   9   0     2256.41     2456.87    109.43 o 
   4   9   0      340.92      340.24     86.95 o 
   5   9   0       22.94       49.13     55.59 o 
   6   9   0        9.66       85.99     89.46 o 
   7   9   0     1068.50      906.42    121.21 o 
   8   9   0      280.95      269.82     95.14 o 
   9   9   0      491.83      426.79    146.47 o 
   0  10   0     2659.67     2641.58    190.05 o 
   1  10   0     4254.59     4326.87    135.02 o 
   2  10   0      812.51      747.09    104.93 o 
   3  10   0     2484.21     2617.81    115.99 o 
   4  10   0      657.02      499.74     96.06 o 
   5  10   0      322.85      510.54    146.88 o 
   6  10   0        6.11      328.75    243.38 o 
   7  10   0     2285.84     2411.99    243.34 o 
   8  10   0       15.10       71.65     73.03 o 
   0  11   0     1434.73     1594.77    157.63 o 
   1  11   0     2608.36     2449.90    119.12 o 
   2  11   0      129.80      215.85     76.40 o 
   3  11   0       41.56       90.03     58.08 o 
   4  11   0       55.89      100.12     71.84 o 
   5  11   0       20.28      101.58    102.25 o 
   6  11   0     1154.70     1408.45    210.41 o 
   7  11   0      250.45      290.77    121.03 o 
   0  12   0     6998.54     6683.39    244.11 o 
   1  12   0       79.56      124.03     73.73 o 
   2  12   0       30.55       92.81     67.23 o 
   3  12   0       14.23      165.65    109.08 o 
   4  12   0      858.93      643.00    110.75 o 
   5  12   0        0.49      106.70     87.72 o 
   6  12   0      904.44      845.80    176.50 o 
   0  13   0      110.40      247.60    126.38 o 
   1  13   0      973.37     1107.00    111.31 o 
   2  13   0        6.42      126.01     89.14 o 
   3  13   0     1818.63     1865.29    150.73 o 
   4  13   0       45.37      118.69    113.52 o 
   5  13   0       22.50       65.12     92.33 o 
   0  14   0     3941.35     3825.35    242.43 o 
   1  14   0       52.87      151.53     77.72 o 
   2  14   0      241.67      274.01     94.21 o 
   3  14   0      254.67      332.05    100.64 o 
 -11   1   1      166.63      175.22     84.69 o 
 -10   1   1      285.37      350.23    107.43 o 
  -9   1   1     1028.22     1256.38    138.81 o 
  -8   1   1     1326.72     1163.35    106.50 o 
  -7   1   1     2062.63     2503.25    123.66 o 
  -6   1   1    13176.51    13352.66    771.91 o 
  -5   1   1      344.65      473.27     54.94 o 
  -4   1   1     1011.14     1004.86     51.66 o 
  -3   1   1       57.09      106.54     34.71 o 
  -2   1   1       41.03       89.91     25.20 o 
   2   1   1     1077.49     1309.05     47.65 o 
   3   1   1       29.78       23.08     20.35 o 
   4   1   1     8055.28     7684.12    126.36 o 
   5   1   1      359.33      379.91     43.16 o 
   6   1   1      406.57      384.42     71.97 o 
   7   1   1     1099.20     1431.48    118.52 o 
   8   1   1     9182.91     9639.32    194.54 o 
   9   1   1       41.26      154.46     71.14 o 
  10   1   1      733.44      478.24     96.77 o 
  11   1   1       75.00      342.37    131.34 o 
 -11   2   1       77.31       49.69     72.87 o 
 -10   2   1       74.15      128.30     93.05 o 
  -9   2   1     2991.93     3197.72    289.45 o 
  -8   2   1      294.64      359.25     83.69 o 
  -7   2   1    10211.20    10902.13    382.77 o 
  -6   2   1     5243.51     5706.05    130.39 o 
  -5   2   1      911.18      922.96     59.35 o 
  -4   2   1      538.49      566.38     51.40 o 
  -3   2   1     8042.72     7348.29    222.34 o 
  -2   2   1     5335.47     5158.23    128.43 o 
  -1   2   1       25.83       37.53     23.79 o 
   0   2   1     1653.45     1614.61     49.65 o 
   1   2   1    30775.23    31109.05    829.96 o 
   2   2   1     1337.06     1309.30     45.26 o 
   3   2   1     3501.51     3159.97     91.75 o 
   4   2   1     1295.34     1170.35     76.88 o 
   5   2   1     6653.91     5476.12    414.72 o 
   6   2   1      328.18      571.21     85.65 o 
   7   2   1     7852.27     8184.34    190.95 o 
   8   2   1      537.31      495.52     89.17 o 
   9   2   1      453.94      403.53    100.89 o 
  10   2   1        3.69       41.51     61.43 o 
  11   2   1      394.18      438.99    115.72 o 
 -11   3   1      408.15      364.65    157.98 o 
 -10   3   1      167.74      135.96     76.26 o 
  -9   3   1      437.94      351.21     92.35 o 
  -8   3   1      268.32      265.93     85.23 o 
  -7   3   1        1.27       76.06     56.73 o 
  -6   3   1     1909.57     1840.95    111.02 o 
  -5   3   1     5219.03     5514.27    317.84 o 
  -4   3   1     1909.39     1713.45     63.98 o 
  -3   3   1       29.51       37.70     23.58 o 
  -2   3   1     8748.70     8417.20    194.24 o 
  -1   3   1     1611.09     1850.47     78.34 o 
   0   3   1     6671.41     7029.26    203.00 o 
   1   3   1      856.16      771.98     52.00 o 
   2   3   1     4011.33     4114.00    123.95 o 
   3   3   1      488.49      490.32     38.06 o 
   4   3   1       69.24      193.96     36.38 o 
   5   3   1      488.30      482.67     42.20 o 
   6   3   1        3.35       45.10     38.86 o 
   7   3   1      565.56      508.83     91.53 o 
   8   3   1     3237.82     3409.12    131.19 o 
   9   3   1       34.84      100.51     67.24 o 
  10   3   1     1529.72     1710.83    176.69 o 
  11   3   1        1.57       75.19     73.85 o 
 -11   4   1       25.61      179.81     98.52 o 
 -10   4   1       30.32       90.86     64.75 o 
  -9   4   1     2629.33     2189.63    347.69 o 
  -8   4   1       81.16       96.16     59.32 o 
  -7   4   1     1606.49     1844.22    135.62 o 
  -6   4   1     2583.97     2729.23    143.41 o 
  -5   4   1     1136.19     1026.95     59.95 o 
  -4   4   1      993.78      989.77     56.91 o 
  -3   4   1     1637.88     1398.63     53.88 o 
  -2   4   1     1621.26     1836.11     55.39 o 
  -1   4   1     5538.76     5959.29    156.59 o 
   0   4   1     5708.27     5540.24    195.08 o 
   1   4   1    12490.37    12525.81    404.94 o 
   2   4   1     4640.08     4819.16    124.54 o 
   3   4   1      936.31      762.21     50.07 o 
   4   4   1      108.52       97.71     33.00 o 
   5   4   1     1049.72     1008.85     54.51 o 
   6   4   1       89.23       87.83     43.80 o 
   7   4   1     2835.44     2724.73    119.20 o 
   8   4   1        5.01       23.27     56.96 o 
   9   4   1      112.05      205.97     91.30 o 
  10   4   1      164.10      153.73     86.23 o 
  11   4   1      160.57      220.97    115.04 o 
 -11   5   1      342.37      212.10    117.98 o 
 -10   5   1      747.15      772.69    162.58 o 
  -9   5   1     4317.79     4801.60    254.52 o 
  -8   5   1       57.39      117.17     68.04 o 
  -7   5   1     5699.49     6342.37    296.57 o 
  -6   5   1     1053.63     1160.08     91.77 o 
  -5   5   1    10745.64    10213.73    628.66 o 
  -4   5   1       35.66       56.93     31.57 o 
  -3   5   1      487.44      613.98     49.39 o 
  -2   5   1     1472.87     1393.36     66.92 o 
  -1   5   1      848.09      945.56     47.91 o 
   0   5   1     2358.07     2537.69     71.10 o 
   1   5   1    41021.93    44229.77   1270.84 o 
   2   5   1     1712.12     1841.52     89.40 o 
   3   5   1        5.75       45.48     33.40 o 
   4   5   1     1204.28     1271.55     63.46 o 
   5   5   1     2797.50     2771.17    148.26 o 
   6   5   1       58.97      143.13     61.44 o 
   7   5   1     4798.58     4927.70    154.57 o 
   8   5   1     1371.54     1358.47    135.70 o 
   9   5   1      375.79      251.19     85.32 o 
  10   5   1       88.15      183.47     96.53 o 
  11   5   1      212.50      218.76    121.12 o 
 -10   6   1      970.04      869.27    177.52 o 
  -9   6   1        3.64       69.98     99.50 o 
  -8   6   1       28.58      233.29    131.31 o 
  -7   6   1       57.06       93.12     62.17 o 
  -6   6   1    13657.32    13313.53    213.28 o 
  -5   6   1       84.35      104.81     45.13 o 
  -4   6   1     2412.26     2445.09     82.63 o 
  -3   6   1       30.12      197.30     52.92 o 
  -2   6   1    36590.43    38719.61    386.75 o 
  -1   6   1       51.76      171.46     35.32 o 
   0   6   1    37558.41    41057.20    816.39 o 
   1   6   1      145.98      377.75     76.88 o 
   2   6   1     9276.80     9387.38    256.72 o 
   3   6   1       29.77      263.76     71.53 o 
   4   6   1     1932.75     1729.58     72.59 o 
   5   6   1       56.34       49.51     32.54 o 
   6   6   1      244.18      272.37     68.38 o 
   7   6   1        9.34      121.12     57.48 o 
   8   6   1    13115.72    13557.57    353.08 o 
   9   6   1      142.00      162.53    102.84 o 
  10   6   1      468.88      387.70    143.86 o 
 -10   7   1       44.93      110.71     95.00 o 
  -9   7   1     1375.76     1366.58    191.87 o 
  -8   7   1       69.99      130.34    102.18 o 
  -7   7   1    16421.86    17134.66    694.65 o 
  -6   7   1      178.41      184.76     70.25 o 
  -5   7   1     4245.42     4059.24    179.31 o 
  -4   7   1        0.21       36.89     35.50 o 
  -3   7   1     9980.78     9360.84    163.39 o 
  -2   7   1        0.63       48.00     25.43 o 
  -1   7   1       13.53       55.33     24.58 o 
   0   7   1       65.24      142.90     32.20 o 
   1   7   1    25358.88    24754.07    452.40 o 
   2   7   1       15.37       39.84     30.91 o 
   3   7   1     2736.68     2375.02     83.49 o 
   4   7   1       12.38       65.83     38.05 o 
   5   7   1     7262.20     6950.35    216.04 o 
   6   7   1       67.11       65.85     59.34 o 
   7   7   1    10918.48    11012.58    264.27 o 
   8   7   1       35.98       57.89     81.98 o 
   9   7   1     1793.19     1534.57    187.85 o 
  10   7   1       82.45      103.83    101.42 o 
 -10   8   1     1163.22     1317.25    194.44 o 
  -9   8   1       56.59      146.32     97.35 o 
  -8   8   1      260.03      304.49    118.54 o 
  -7   8   1      140.74       83.15     92.57 o 
  -6   8   1    18589.93    19337.55    321.26 o 
  -5   8   1     1703.21     1707.87    104.28 o 
  -4   8   1     3179.52     3093.80    139.70 o 
  -3   8   1      506.40      459.77     83.57 o 
  -2   8   1     3473.13     3251.96    109.40 o 
  -1   8   1       12.21       28.05     30.10 o 
   0   8   1    20366.72    20530.35    266.95 o 
   1   8   1       26.20       66.22     31.97 o 
   2   8   1     1982.31     1866.58    113.94 o 
   3   8   1      137.37      114.34     64.67 o 
   4   8   1    22884.58    22815.39    735.43 o 
   5   8   1        1.33       42.14     63.76 o 
   6   8   1     3516.47     3822.52    165.18 o 
   7   8   1        0.76       41.98     78.55 o 
   8   8   1     2621.80     3018.65    221.83 o 
   9   8   1       75.07      110.98     97.59 o 
  -9   9   1     1709.69     1998.94    228.47 o 
  -8   9   1      419.41      352.84     91.47 o 
  -7   9   1       61.61      122.20     80.03 o 
  -6   9   1      475.04      509.48    144.82 o 
  -5   9   1      130.83      110.65     67.73 o 
  -4   9   1        2.34       34.20     41.80 o 
  -3   9   1     1347.24     1438.24    101.88 o 
  -2   9   1     2238.93     2238.16    105.13 o 
  -1   9   1     1211.47     1224.67     88.85 o 
   0   9   1     4188.56     4153.10    131.51 o 
   1   9   1     5841.62     5742.17    164.69 o 
   2   9   1       23.06       51.80     39.39 o 
   3   9   1     1252.54     1194.21    109.86 o 
   4   9   1      398.00      374.70     83.75 o 
   5   9   1       35.55       92.14     68.69 o 
   6   9   1      172.57      107.60     80.78 o 
   7   9   1     2313.60     2354.52    157.35 o 
   8   9   1     1049.86      978.54    128.21 o 
   9   9   1      105.89      119.21    101.01 o 
  -8  10   1       24.47      111.14     85.27 o 
  -7  10   1     3243.34     3311.53    213.94 o 
  -6  10   1       56.08       61.28     77.99 o 
  -5  10   1     6029.42     6283.56    234.52 o 
  -4  10   1       84.32      116.02     49.27 o 
  -3  10   1      540.11      670.79     91.03 o 
  -2  10   1      754.62      774.88    111.91 o 
  -1  10   1      780.06      849.26     98.25 o 
   0  10   1      706.67      760.55     97.23 o 
   1  10   1    10570.41    10922.94    186.02 o 
   2  10   1      194.98      189.56     80.22 o 
   3  10   1     4587.22     4937.21    176.88 o 
   4  10   1      460.65      431.60    100.96 o 
   5  10   1     1303.97     1259.83    152.24 o 
   6  10   1      705.69      475.44    146.57 o 
   7  10   1     3483.94     3895.39    246.34 o 
   8  10   1      509.09      438.15    135.75 o 
  -7  11   1       50.25      125.38    108.21 o 
  -6  11   1     9694.36    10022.52    311.16 o 
  -5  11   1        0.09       78.93     64.99 o 
  -4  11   1      315.56      333.29     82.91 o 
  -3  11   1       48.33       77.71     68.19 o 
  -2  11   1      893.90      964.19    106.91 o 
  -1  11   1      613.24      623.71     95.55 o 
   0  11   1     5160.62     5510.83    154.99 o 
   1  11   1        1.76      164.05     64.36 o 
   2  11   1     1776.56     1854.01    140.59 o 
   3  11   1       20.18       37.60     53.30 o 
   4  11   1     1329.96     1540.28    126.26 o 
   5  11   1      302.93      251.52    120.26 o 
   6  11   1       11.13      103.86     88.58 o 
   7  11   1      466.39      457.46    171.74 o 
  -6  12   1       92.12      191.88    111.61 o 
  -5  12   1     2732.61     2786.58    212.30 o 
  -4  12   1        1.23      111.57     79.71 o 
  -3  12   1     3971.42     4167.91    184.84 o 
  -2  12   1       35.92       71.32     65.29 o 
  -1  12   1        5.40       86.70     68.73 o 
   0  12   1       81.41      236.59     82.21 o 
   1  12   1    12261.16    11940.53    205.45 o 
   2  12   1        4.49       96.40     62.33 o 
   3  12   1      850.86      923.96    128.56 o 
   4  12   1       72.56      108.52     94.76 o 
   5  12   1     2204.60     2197.92    177.94 o 
   6  12   1       51.21      156.44    131.98 o 
  -5  13   1        1.91       80.36     91.79 o 
  -4  13   1      205.59      277.03     93.04 o 
  -3  13   1       54.59      117.08     81.35 o 
  -2  13   1     1931.95     1921.56    130.83 o 
  -1  13   1        1.49       71.01     66.32 o 
   0  13   1     3278.07     3107.39    152.74 o 
   1  13   1      125.45      228.05     76.43 o 
   2  13   1     1588.25     1475.70    127.55 o 
   3  13   1        5.33       95.06     73.39 o 
   4  13   1     6530.32     6711.47    280.88 o 
   5  13   1       41.38      103.09    102.64 o 
  -3  14   1     1635.96     1753.47    141.59 o 
  -2  14   1      483.08      668.99    130.14 o 
  -1  14   1      142.11      123.76     75.23 o 
   0  14   1      361.37      421.27    101.72 o 
   1  14   1     2336.52     2481.61    151.97 o 
   2  14   1      244.63      389.41    106.48 o 
   3  14   1      614.86      428.12     83.44 o 
 -11   0   2      198.03      142.50    141.73 o 
 -10   0   2      101.65      206.50    149.05 o 
  -9   0   2        9.41       52.98     77.05 o 
  -8   0   2     8305.57     8125.63    446.92 o 
  -7   0   2      184.33      268.20    120.79 o 
  -6   0   2    62399.52    67277.20    414.34 o 
  -5   0   2      157.76      130.12     83.07 o 
  -4   0   2    23780.85    23545.43    943.13 o 
  -3   0   2       23.90      105.43     71.94 o 
  -2   0   2    50299.94    49992.16   1872.31 o 
   2   0   2    29370.07    30111.08    179.06 o 
   3   0   2      610.25      624.78     86.86 o 
   4   0   2      739.69      567.11     92.41 o 
   5   0   2        5.20       32.27     46.24 o 
   6   0   2     5048.00     5210.11    199.49 o 
   7   0   2      514.07      310.71    100.23 o 
   8   0   2    24871.86    25203.23   2616.69 o 
   9   0   2      186.51      381.19    131.52 o 
  10   0   2     8612.70     8541.24    397.11 o 
  11   0   2      334.55      213.81    115.98 o 
 -11   1   2     1627.08     1730.10    220.82 o 
 -10   1   2      485.61      434.32    125.60 o 
  -9   1   2     5194.93     6139.13    368.07 o 
  -8   1   2       32.19       55.97     44.68 o 
  -7   1   2     6959.95     7410.97    183.20 o 
  -6   1   2     1778.90     2094.65     78.23 o 
  -5   1   2    10181.83     9877.65    229.24 o 
  -4   1   2      281.24      317.29     60.84 o 
  -3   1   2     1031.54     1262.60     55.03 o 
  -2   1   2      192.77      253.09     33.58 o 
   2   1   2     1902.08     1831.27    125.35 o 
   3   1   2     1072.47      907.73     48.83 o 
   4   1   2      166.64      282.55     59.49 o 
   5   1   2    12215.43    11265.80    517.11 o 
   6   1   2      295.15      279.17     68.91 o 
   7   1   2     1651.26     1696.28    114.41 o 
   8   1   2      241.63      288.03     83.65 o 
   9   1   2     3306.98     3290.65    148.73 o 
  10   1   2      258.93      320.38     88.86 o 
  11   1   2     2637.94     2563.71    159.16 o 
 -11   2   2        5.89       90.38     72.45 o 
 -10   2   2        5.26       75.79     70.36 o 
  -9   2   2      974.31      924.25    124.56 o 
  -8   2   2     2505.58     2483.35    245.87 o 
  -7   2   2     1091.59     1245.57    109.94 o 
  -6   2   2    10414.35    10144.21    614.46 o 
  -5   2   2     2213.83     2197.01     78.85 o 
  -4   2   2     5551.58     5926.29    102.62 o 
  -3   2   2      388.24      402.22     45.35 o 
  -2   2   2    10877.36    10203.42    341.85 o 
  -1   2   2      700.05      688.68     40.57 o 
   0   2   2    11076.19    11679.12    327.58 o 
   1   2   2    14448.50    14545.40    435.98 o 
   2   2   2     9920.73     8963.09    337.71 o 
   3   2   2      855.05      764.84     53.85 o 
   4   2   2    13759.85    14518.29    257.51 o 
   5   2   2     5699.74     5883.07    131.42 o 
   6   2   2     2914.16     3197.87    121.13 o 
   7   2   2      290.99      335.27     79.98 o 
   8   2   2     2736.99     2566.92    127.68 o 
   9   2   2       39.76       54.80     49.89 o 
  10   2   2      220.79      225.59     83.02 o 
  11   2   2      203.26      147.62     71.25 o 
 -11   3   2      347.55      262.20    103.79 o 
 -10   3   2       30.48      108.50     74.69 o 
  -9   3   2      146.03       94.33     65.58 o 
  -8   3   2     2883.03     2737.76    166.87 o 
  -7   3   2       87.00      229.03     83.89 o 
  -6   3   2     2107.67     1743.80    154.10 o 
  -5   3   2     5293.39     5291.19    376.77 o 
  -4   3   2      671.34      672.29     61.27 o 
  -3   3   2      904.23      799.44     46.27 o 
  -2   3   2     3544.59     2987.72     88.89 o 
  -1   3   2     4251.01     4504.40     86.11 o 
   0   3   2      734.54      746.11     59.13 o 
   1   3   2      197.36      164.13     34.00 o 
   2   3   2       30.05       70.92     30.32 o 
   3   3   2        3.78       38.07     23.15 o 
   4   3   2      927.54     1082.51     66.71 o 
   5   3   2     2175.67     1918.62    221.15 o 
   6   3   2     3100.85     3014.27     98.10 o 
   7   3   2       61.62       57.88     44.78 o 
   8   3   2     2820.73     3175.68    250.72 o 
   9   3   2     1330.04     1431.40    128.00 o 
  10   3   2      520.69      466.67    122.95 o 
  11   3   2       92.44       99.83     80.70 o 
 -11   4   2     2283.38     2256.87    202.02 o 
 -10   4   2       52.38      112.41    100.65 o 
  -9   4   2     3604.53     3961.49    182.54 o 
  -8   4   2       71.26      133.31     70.88 o 
  -7   4   2       15.81      123.96     66.75 o 
  -6   4   2      717.24      719.58     94.36 o 
  -5   4   2     5235.95     4686.13     94.87 o 
  -4   4   2     1898.50     1882.52    119.17 o 
  -3   4   2     1454.05     1060.31     50.36 o 
  -2   4   2      571.98      600.75     37.51 o 
  -1   4   2    37567.03    38426.51    380.75 o 
   0   4   2       63.94       76.35     44.57 o 
   1   4   2    38433.64    38814.89    977.18 o 
   2   4   2     2185.16     2341.69     99.52 o 
   3   4   2      175.83      191.35     39.02 o 
   4   4   2       53.71       73.74     28.37 o 
   5   4   2     3531.23     2982.17     88.93 o 
   6   4   2      562.98      576.98     72.18 o 
   7   4   2     1767.75     1952.99    120.92 o 
   8   4   2       95.22       87.59     55.46 o 
   9   4   2     4893.02     5501.91    167.52 o 
  10   4   2      664.76      640.16    118.70 o 
  11   4   2     1175.23     1209.93    145.91 o 
 -11   5   2      827.86     1110.66    171.81 o 
 -10   5   2      334.19      168.90    102.26 o 
  -9   5   2        6.83       51.38     87.60 o 
  -8   5   2     2947.87     3056.47    198.52 o 
  -7   5   2       11.02       85.05     54.61 o 
  -6   5   2    11900.21    11219.17    324.81 o 
  -5   5   2     1350.49     1220.04     93.70 o 
  -4   5   2      934.61      828.14     55.69 o 
  -3   5   2       49.29       76.23     29.21 o 
  -2   5   2    22533.94    20826.83    327.38 o 
  -1   5   2     2786.52     3102.39     71.44 o 
   0   5   2      490.63      504.18     44.42 o 
   1   5   2     4215.18     4488.98    145.28 o 
   2   5   2    30552.74    31289.74    430.61 o 
   3   5   2       53.37       88.91     36.13 o 
   4   5   2     9215.47     8784.79    428.03 o 
   5   5   2     1047.29     1042.18     83.05 o 
   6   5   2     1325.89     1194.86     92.41 o 
   7   5   2      772.33      790.30     81.73 o 
   8   5   2     5413.50     5349.94    284.25 o 
   9   5   2       72.35       82.21     66.00 o 
  10   5   2      378.65      279.71    113.52 o 
  11   5   2      112.71      145.43    125.02 o 
 -10   6   2       27.25      124.42    110.00 o 
  -9   6   2     2286.21     2004.99    197.40 o 
  -8   6   2      142.49      414.00    186.06 o 
  -7   6   2      700.59      754.90    146.54 o 
  -6   6   2      122.23      279.56     99.95 o 
  -5   6   2     4861.55     4881.21    150.33 o 
  -4   6   2      111.36      141.72     40.39 o 
  -3   6   2     2558.01     2302.07     67.69 o 
  -2   6   2      289.23      393.07     42.68 o 
  -1   6   2     3214.03     3200.24     68.84 o 
   0   6   2      200.84      324.42     46.85 o 
   1   6   2    19790.23    20014.87    276.24 o 
   2   6   2       99.65      279.85     76.59 o 
   3   6   2      186.90      134.11     51.63 o 
   4   6   2       88.93       80.49     37.51 o 
   5   6   2      743.24      660.36     71.12 o 
   6   6   2       26.81      108.40     57.34 o 
   7   6   2        7.01       65.43     48.61 o 
   8   6   2      149.37      286.34    100.38 o 
   9   6   2      290.41      330.36    134.93 o 
  10   6   2      129.10      183.68     89.31 o 
 -10   7   2     1142.67      822.21    153.76 o 
  -9   7   2      258.60      306.45    142.09 o 
  -8   7   2      887.39      723.62    149.40 o 
  -7   7   2      276.03      374.23    104.74 o 
  -6   7   2     1606.42     1618.41    158.19 o 
  -5   7   2      947.81     1355.14    162.76 o 
  -4   7   2       31.09       81.33     49.08 o 
  -3   7   2      119.60      118.64     65.30 o 
  -2   7   2      103.60      157.75     51.27 o 
  -1   7   2      126.42      145.44     33.70 o 
   0   7   2      280.25      243.61     35.76 o 
   1   7   2     1047.97     1204.64     62.61 o 
   2   7   2      139.30       67.61     48.27 o 
   3   7   2       21.52       69.21     43.50 o 
   4   7   2     1523.27     1306.31     89.60 o 
   5   7   2      881.09     1001.24    116.65 o 
   6   7   2     1377.78     1435.95    120.82 o 
   7   7   2       37.67      159.44     73.88 o 
   8   7   2      758.88      662.85    148.45 o 
   9   7   2      175.76      169.70    126.62 o 
  10   7   2      594.56      515.27    154.93 o 
 -10   8   2        0.94      111.25    119.47 o 
  -9   8   2       71.42      110.41     95.04 o 
  -8   8   2      853.93      848.72    151.21 o 
  -7   8   2       12.48       50.95     53.57 o 
  -6   8   2     3673.90     4143.82    173.04 o 
  -5   8   2     3416.40     3386.80    125.97 o 
  -4   8   2      538.87      660.44    104.95 o 
  -3   8   2      659.69      642.64     82.17 o 
  -2   8   2     1745.53     1598.27     95.97 o 
  -1   8   2      666.66      543.89     71.30 o 
   0   8   2      692.27      757.56     68.77 o 
   1   8   2      172.06      135.36     40.31 o 
   2   8   2     2967.38     2651.33    122.33 o 
   3   8   2     1412.55     1417.83    114.26 o 
   4   8   2     4140.36     4399.80    228.72 o 
   5   8   2      948.84      937.47    130.05 o 
   6   8   2       15.05      114.13     74.31 o 
   7   8   2        4.89       63.15     60.05 o 
   8   8   2      981.89      804.42    142.53 o 
   9   8   2       44.39      128.03    101.80 o 
  -9   9   2      608.00      508.55    172.43 o 
  -8   9   2       77.96       46.52     79.77 o 
  -7   9   2      594.14      601.33    119.77 o 
  -6   9   2      729.33      668.88    142.45 o 
  -5   9   2      294.92      349.57     89.88 o 
  -4   9   2      625.27      547.33    101.80 o 
  -3   9   2       25.07       54.11     46.71 o 
  -2   9   2     6252.70     6223.76    164.27 o 
  -1   9   2      714.92      636.05     69.99 o 
   0   9   2     2085.77     2051.47    109.92 o 
   1   9   2     2355.90     2237.77    127.57 o 
   2   9   2       13.25       64.44     39.50 o 
   3   9   2      540.59      588.25    100.80 o 
   4   9   2      330.73      394.49     95.46 o 
   5   9   2       92.95       64.07     78.39 o 
   6   9   2      928.51      824.07    142.06 o 
   7   9   2      392.83      364.61    100.22 o 
   8   9   2     1507.58     1401.73    246.99 o 
   9   9   2      511.75      461.91    155.29 o 
  -8  10   2      529.91      545.54    119.52 o 
  -7  10   2      343.76      363.09    124.09 o 
  -6  10   2      149.31      190.55    113.79 o 
  -5  10   2     5608.74     5662.12    250.71 o 
  -4  10   2      303.94      295.48     86.84 o 
  -3  10   2      123.58       95.85     49.47 o 
  -2  10   2      170.29      277.02     69.71 o 
  -1  10   2     1248.98     1254.47    121.18 o 
   0  10   2       18.93       38.15     48.01 o 
   1  10   2     3692.30     3720.66    135.48 o 
   2  10   2     2746.87     2608.92    139.17 o 
   3  10   2      660.89      690.28    108.79 o 
   4  10   2        6.18       87.00     59.36 o 
   5  10   2     2691.47     2834.81    201.06 o 
   6  10   2      568.99      625.88    130.60 o 
   7  10   2      725.22      972.53    174.70 o 
   8  10   2      759.13      654.76    175.67 o 
  -7  11   2       31.21       84.58     94.73 o 
  -6  11   2     1123.72     1196.92    127.51 o 
  -5  11   2      133.24      190.16     90.48 o 
  -4  11   2        3.59       89.42     63.31 o 
  -3  11   2      883.86      920.40    110.37 o 
  -2  11   2       10.28       51.70     59.87 o 
  -1  11   2      642.42      637.62     96.24 o 
   0  11   2       48.05      132.27     66.74 o 
   1  11   2      209.57      179.49     69.57 o 
   2  11   2     1979.74     1893.56    137.71 o 
   3  11   2      909.26      791.80    102.45 o 
   4  11   2      532.32      588.38    156.63 o 
   5  11   2      406.22      345.33    130.97 o 
   6  11   2      563.26      552.41    156.37 o 
   7  11   2     1410.80     1288.76    188.12 o 
  -6  12   2     1445.12     1372.40    196.09 o 
  -5  12   2       97.60     1001.94    214.03 o 
  -4  12   2       70.45      151.32     77.61 o 
  -3  12   2       80.62      101.79     67.55 o 
  -2  12   2        7.32       76.64     69.40 o 
  -1  12   2       52.63      142.32     63.16 o 
   0  12   2     1753.51     1613.81    118.70 o 
   1  12   2      225.45      430.00     96.23 o 
   2  12   2     1932.80     1704.94    118.78 o 
   3  12   2        5.51      143.02     84.28 o 
   4  12   2       86.71      116.24     94.45 o 
   5  12   2      160.32      320.71    128.06 o 
   6  12   2      276.35      278.21    134.09 o 
  -5  13   2     3802.13     4312.98    256.56 o 
  -4  13   2       26.64       84.68     79.98 o 
  -3  13   2      448.33      524.61     96.32 o 
  -2  13   2       41.57      153.03     66.66 o 
  -1  13   2     1878.65     1911.78    141.23 o 
   0  13   2        0.17      116.63     66.13 o 
   1  13   2     5650.99     5368.16    173.11 o 
   2  13   2       92.56      208.77     79.02 o 
   3  13   2      256.14      301.56     94.21 o 
   4  13   2       57.30      108.93     89.39 o 
   5  13   2     1771.60     1967.51    206.83 o 
  -3  14   2      121.91       96.70     65.50 o 
  -2  14   2     4369.87     4342.31    175.07 o 
  -1  14   2       21.26       78.66     70.49 o 
   0  14   2       32.30      141.23     84.79 o 
   1  14   2      423.67      510.70    104.72 o 
   2  14   2     6170.29     6530.99    197.44 o 
   3  14   2       35.17       96.93     68.73 o 
 -11   1   3      427.77      329.42    116.63 o 
 -10   1   3     2006.77     1974.22    208.89 o 
  -9   1   3        5.47       91.36     91.55 o 
  -8   1   3      446.92      427.75    102.59 o 
  -7   1   3      189.29      324.36     93.27 o 
  -6   1   3     3644.93     3876.24    128.79 o 
  -5   1   3      490.37      647.18     77.97 o 
  -4   1   3     1497.98     1958.47     94.32 o 
  -3   1   3     1531.91     1796.69     94.07 o 
  -2   1   3     7848.98     9210.56     95.46 o 
  -1   1   3     1917.47     1981.91     37.28 o 
   1   1   3     1504.92     1505.93     42.12 o 
   2   1   3    58353.38    56522.35   1909.65 o 
   3   1   3      269.77      237.87     34.55 o 
   4   1   3      426.56      388.23     39.02 o 
   5   1   3      777.92      888.74     72.54 o 
   6   1   3     1631.75     1509.84    121.20 o 
   7   1   3        9.17       56.54     42.46 o 
   8   1   3      332.15      288.79     81.04 o 
   9   1   3     1310.45     1433.20    124.14 o 
  10   1   3        6.26       78.87     61.27 o 
  11   1   3       65.63      331.19    146.60 o 
 -11   2   3      185.28      204.58    121.16 o 
 -10   2   3      378.67      295.64     99.72 o 
  -9   2   3      307.19      319.70     85.56 o 
  -8   2   3     1387.06     1354.66    119.08 o 
  -7   2   3      819.23      891.44    108.91 o 
  -6   2   3      611.70      652.20     65.72 o 
  -5   2   3    10050.26     9930.09    158.27 o 
  -4   2   3     4709.06     4716.54    161.78 o 
  -3   2   3     1008.19      965.34     53.56 o 
  -2   2   3       12.12       46.84     19.46 o 
  -1   2   3     3515.92     3448.76     56.02 o 
   0   2   3     2984.15     2992.05     60.31 o 
   1   2   3    16979.18    17031.11    398.46 o 
   2   2   3      814.71      635.51     49.24 o 
   3   2   3     1226.26     1342.28     68.13 o 
   4   2   3     2126.85     2158.96     72.23 o 
   5   2   3    18331.08    18276.09    574.73 o 
   6   2   3     2048.05     1845.16     93.35 o 
   7   2   3      209.44      196.92     60.58 o 
   8   2   3     1167.42     1159.07    113.96 o 
   9   2   3       89.04      125.15     66.83 o 
  10   2   3       26.89       52.13     73.23 o 
  11   2   3      115.47      145.73     70.67 o 
 -11   3   3      624.38      448.45    147.04 o 
 -10   3   3      364.03      364.86    105.39 o 
  -9   3   3        9.46       45.33     83.21 o 
  -8   3   3     4736.48     5450.05    180.21 o 
  -7   3   3     2254.14     2486.06    147.96 o 
  -6   3   3     1489.75     1464.36     78.01 o 
  -5   3   3     3153.95     3123.61    132.46 o 
  -4   3   3     8142.69     8138.10    284.84 o 
  -3   3   3      352.66      272.59     40.60 o 
  -2   3   3     2378.22     2199.40     92.60 o 
  -1   3   3     2431.78     2530.68     76.85 o 
   0   3   3     1705.03     1726.15     65.35 o 
   1   3   3      474.16      501.34     45.89 o 
   2   3   3     2130.37     1835.35     77.23 o 
   3   3   3     3325.46     3051.11    127.92 o 
   4   3   3      509.51      476.90     48.23 o 
   5   3   3     1383.41     1489.52     71.31 o 
   6   3   3    10869.32    10559.93    293.75 o 
   7   3   3       47.11       72.55     49.69 o 
   8   3   3     1391.04     1287.75    109.03 o 
   9   3   3      681.64      659.37    101.69 o 
  10   3   3       31.17      129.38     70.23 o 
  11   3   3      261.61      205.34     85.13 o 
 -11   4   3     2023.21     1788.68    180.98 o 
 -10   4   3        0.16       89.80     87.72 o 
  -9   4   3      679.00      724.04    116.64 o 
  -8   4   3      362.15      258.17     77.27 o 
  -7   4   3     2503.61     2509.67    340.06 o 
  -6   4   3      722.63      666.20     73.02 o 
  -5   4   3     2289.50     2034.05     88.48 o 
  -4   4   3     5180.43     5345.27    172.12 o 
  -3   4   3      448.71      530.64     43.41 o 
  -2   4   3      901.56      962.28     63.06 o 
  -1   4   3    12973.84    12856.22    232.06 o 
   0   4   3       35.09       65.02     29.67 o 
   1   4   3     4761.30     4854.44    159.41 o 
   2   4   3      825.33      875.26     45.71 o 
   3   4   3     3765.23     3596.24    137.66 o 
   4   4   3      702.71      850.62     64.84 o 
   5   4   3     1133.51      949.34     64.82 o 
   6   4   3     3023.95     2908.74     95.18 o 
   7   4   3      174.10      279.34     78.18 o 
   8   4   3      126.50      111.49     73.13 o 
   9   4   3     3618.63     3578.28    236.55 o 
  10   4   3      170.16      211.73     82.75 o 
  11   4   3      302.09      146.31    114.13 o 
 -11   5   3     8254.93     8358.46    317.16 o 
 -10   5   3      297.51      146.98     92.13 o 
  -9   5   3       10.41       60.85     75.58 o 
  -8   5   3     1010.58     1322.64    163.01 o 
  -7   5   3     2880.36     3003.40    202.05 o 
  -6   5   3      899.20      998.66    104.51 o 
  -5   5   3     2876.35     2559.67    102.70 o 
  -4   5   3      162.64      143.95     39.72 o 
  -3   5   3     3667.63     3414.94    132.72 o 
  -2   5   3      784.20      760.18     64.26 o 
  -1   5   3    36888.50    40387.55    508.02 o 
   0   5   3     2591.92     2827.84     78.79 o 
   1   5   3     8646.22     8765.95    161.26 o 
   2   5   3     2423.85     2420.51    103.47 o 
   3   5   3     5110.33     4771.77    193.78 o 
   4   5   3        4.13       89.23     35.79 o 
   5   5   3     4540.87     4338.93    113.03 o 
   6   5   3      422.11      381.85     61.79 o 
   7   5   3      413.80      384.78     74.47 o 
   8   5   3       69.81      149.27     59.99 o 
   9   5   3     5721.63     5882.00    202.13 o 
  10   5   3      763.28      560.40    155.88 o 
 -10   6   3     2625.34     2703.96    283.10 o 
  -9   6   3       31.56      117.29     99.37 o 
  -8   6   3    17073.16    18119.14    632.56 o 
  -7   6   3      215.88      238.64    124.57 o 
  -6   6   3     5305.00     5277.64    168.87 o 
  -5   6   3      205.12      344.87     82.36 o 
  -4   6   3     7501.10     6426.48    143.87 o 
  -3   6   3       12.87       66.09     31.13 o 
  -2   6   3     9915.43     9186.30    126.59 o 
  -1   6   3      238.25      340.68     41.37 o 
   0   6   3      216.96      141.00     35.81 o 
   1   6   3        3.24       90.73     39.77 o 
   2   6   3    28361.31    27392.62    405.38 o 
   3   6   3      128.02      115.45     44.72 o 
   4   6   3      620.36      547.07     57.45 o 
   5   6   3       11.83       45.19     33.37 o 
   6   6   3     5174.53     4837.87    272.46 o 
   7   6   3      189.70      153.33     58.43 o 
   8   6   3     4671.66     4964.99    233.71 o 
   9   6   3       26.52      106.71     95.82 o 
  10   6   3     2712.23     2489.42    387.90 o 
 -10   7   3       58.75      108.11    105.24 o 
  -9   7   3     2194.22     1633.36    309.43 o 
  -8   7   3       41.47       66.43     90.95 o 
  -7   7   3       82.90      181.13    109.43 o 
  -6   7   3       84.83       99.72     91.82 o 
  -5   7   3    24544.83    23850.16    797.46 o 
  -4   7   3       10.44       75.53     49.71 o 
  -3   7   3      210.74      257.77     75.12 o 
  -2   7   3      192.11      238.15     57.27 o 
  -1   7   3     7128.99     6707.69    170.95 o 
   0   7   3       29.75       49.47     23.18 o 
   1   7   3     7178.68     7434.09    266.45 o 
   2   7   3        4.80       55.53     32.27 o 
   3   7   3     6356.65     6176.97    132.17 o 
   4   7   3      224.35      259.60     60.89 o 
   5   7   3    15004.87    14798.48    344.45 o 
   6   7   3       20.58       57.33     51.11 o 
   7   7   3     1595.89     1640.85    135.15 o 
   8   7   3      140.22      122.90     85.32 o 
   9   7   3     2150.33     2160.67    299.86 o 
  10   7   3       56.03      129.26    113.97 o 
 -10   8   3     1303.09     1134.80    191.05 o 
  -9   8   3      271.00      183.16    126.83 o 
  -8   8   3     3463.52     4084.06    414.62 o 
  -7   8   3      155.68      121.84     76.28 o 
  -6   8   3     2225.22     2321.99    145.48 o 
  -5   8   3       76.20       86.93     57.43 o 
  -4   8   3    10199.63    10193.82    194.34 o 
  -3   8   3        0.19       50.06     49.52 o 
  -2   8   3     4627.34     4371.59    130.46 o 
  -1   8   3      916.97      953.51     80.29 o 
   0   8   3     1830.74     1651.84     80.60 o 
   1   8   3        2.47       44.26     29.89 o 
   2   8   3    21803.78    21206.38    485.14 o 
   3   8   3      461.86      400.53     76.61 o 
   4   8   3     3661.27     3324.14    199.52 o 
   5   8   3      120.67      124.22     80.62 o 
   6   8   3     4983.62     5044.92    169.51 o 
   7   8   3      193.48      210.46     70.07 o 
   8   8   3     1047.91     1030.23    169.02 o 
   9   8   3        1.84      108.67     96.01 o 
  -9   9   3      139.65      194.71    115.20 o 
  -8   9   3       32.30       55.86     91.32 o 
  -7   9   3     1413.98     1370.98    146.19 o 
  -6   9   3       63.98       77.70     70.84 o 
  -5   9   3     2501.34     2478.06    133.15 o 
  -4   9   3       79.10       65.12     45.09 o 
  -3   9   3       62.30      146.49     54.93 o 
  -2   9   3     1632.92     1616.70    102.51 o 
  -1   9   3     4243.28     4278.85    173.42 o 
   0   9   3      138.93      154.63     48.25 o 
   1   9   3      846.27      860.77     88.22 o 
   2   9   3       12.46       54.46     65.34 o 
   3   9   3     6491.35     6347.68    166.56 o 
   4   9   3       42.77       70.30     50.21 o 
   5   9   3       98.54      160.94     81.94 o 
   6   9   3     2011.58     1995.96    167.98 o 
   7   9   3      783.69      906.69    175.80 o 
   8   9   3      167.91      197.06    104.42 o 
   9   9   3     1709.85     1760.78    203.50 o 
  -8  10   3      312.71      353.82    147.33 o 
  -7  10   3      315.56      539.89    146.08 o 
  -6  10   3      206.92      148.07     95.84 o 
  -5  10   3     3665.82     3795.08    168.08 o 
  -4  10   3       67.91       80.90     61.78 o 
  -3  10   3      543.79      521.26     84.63 o 
  -2  10   3        5.12       49.36     42.19 o 
  -1  10   3     6693.86     7019.88    191.92 o 
   0  10   3     1453.78     1334.33    105.03 o 
   1  10   3     3266.80     3204.00    126.71 o 
   2  10   3     1954.92     1913.95    127.98 o 
   3  10   3       68.08      131.34     78.83 o 
   4  10   3      760.62      591.50     98.26 o 
   5  10   3     6285.42     6741.97    257.59 o 
   6  10   3       29.27       48.57     74.05 o 
   7  10   3       50.42       93.25     91.71 o 
   8  10   3       18.69      133.86    142.94 o 
  -7  11   3       27.94      103.69    105.78 o 
  -6  11   3     1728.26     1734.96    148.18 o 
  -5  11   3       39.03      118.03     77.54 o 
  -4  11   3     3393.34     3555.54    134.40 o 
  -3  11   3      116.25       67.19     65.33 o 
  -2  11   3       69.03       81.11     52.14 o 
  -1  11   3       76.35       88.76     71.60 o 
   0  11   3     3794.13     3972.68    139.21 o 
   1  11   3       18.98       57.47     52.84 o 
   2  11   3    13376.82    14058.76    243.19 o 
   3  11   3      250.55      167.85     66.33 o 
   4  11   3     3233.16     3047.24    208.55 o 
   5  11   3       32.51      823.20    595.57 o 
   6  11   3     2126.97     2298.81    199.81 o 
   7  11   3      184.38      264.50    119.01 o 
  -6  12   3       14.24       90.29     84.77 o 
  -5  12   3    14545.59    15160.30    351.41 o 
  -4  12   3       62.19      105.65     75.56 o 
  -3  12   3      264.20      248.05     97.67 o 
  -2  12   3       13.37       75.26     67.44 o 
  -1  12   3     8070.95     8239.60    193.77 o 
   0  12   3        3.76      182.98     87.88 o 
   1  12   3     1407.39     1730.63    148.91 o 
   2  12   3       26.71      130.05     79.75 o 
   3  12   3     3263.99     3171.52    172.36 o 
   4  12   3      222.73      150.12    101.01 o 
   5  12   3     3199.81     3366.99    240.36 o 
   6  12   3        9.20       66.03     88.64 o 
  -5  13   3      238.76      421.61    145.20 o 
  -4  13   3     2346.28     2277.98    159.49 o 
  -3  13   3        4.19       83.21     80.25 o 
  -2  13   3     3958.03     3618.76    153.40 o 
  -1  13   3      103.94      145.88     76.88 o 
   0  13   3     3812.80     3687.46    156.99 o 
   1  13   3       28.89       97.62     64.77 o 
   2  13   3     7726.77     8062.72    195.63 o 
   3  13   3      122.23      134.64    113.13 o 
   4  13   3        0.56       49.25    101.29 o 
   5  13   3       38.79      102.99    115.15 o 
  -3  14   3      168.75      186.99     77.46 o 
  -2  14   3      291.05      406.40    100.36 o 
  -1  14   3       64.85       87.93     73.20 o 
   0  14   3      392.26      502.67    102.95 o 
   1  14   3      869.82      848.99    120.08 o 
   2  14   3     1458.03     1642.75    137.41 o 
   3  14   3      465.71      509.83    103.65 o 
 -12   0   4       57.62      259.31    190.45 o 
 -11   0   4      106.65      155.36    185.54 o 
 -10   0   4    12311.35    13365.79    483.29 o 
  -9   0   4        7.90       49.77     93.63 o 
  -8   0   4     4458.06     4609.01    311.08 o 
  -7   0   4       21.25      114.74    115.19 o 
  -6   0   4     3518.48     4044.43    248.38 o 
  -5   0   4      103.60       36.59     50.96 o 
  -4   0   4    45561.36    46045.34    397.93 o 
  -3   0   4       53.75       98.81     60.49 o 
  -2   0   4    97081.26   106801.68    417.71 o 
  -1   0   4       35.50     1015.47     61.06 o 
   1   0   4      193.03      344.51     82.09 o 
   2   0   4   124012.77   122625.48   6447.29 o 
   3   0   4      161.81      201.32     59.91 o 
   4   0   4     1134.62      978.90     95.94 o 
   5   0   4       40.39       36.80     32.73 o 
   6   0   4    22873.69    23236.63    814.18 o 
   7   0   4        0.31       41.51     55.29 o 
   8   0   4      556.06      524.52    141.38 o 
   9   0   4        0.36      123.43     77.35 o 
  10   0   4    12916.04    13501.83    588.47 o 
  11   0   4       36.88       71.46     98.76 o 
 -11   1   4     4603.95     4515.46    887.01 o 
 -10   1   4       16.06      120.94     94.56 o 
  -9   1   4       18.33       73.80     67.74 o 
  -8   1   4       56.04       63.65     50.44 o 
  -7   1   4     5921.95     6094.71    211.52 o 
  -6   1   4       26.30      440.30     85.93 o 
  -5   1   4    11623.27    11563.47    313.54 o 
  -4   1   4        3.98      111.49     52.14 o 
  -3   1   4    22080.22    23225.59    412.73 o 
  -2   1   4     1563.74     1625.55     69.93 o 
  -1   1   4    25986.83    26857.28    230.45 o 
   0   1   4      641.87      705.62     41.25 o 
   1   1   4     1773.54     1958.53     43.10 o 
   2   1   4        0.54       49.26     22.55 o 
   3   1   4    11470.96    11096.00    187.65 o 
   4   1   4      121.84       92.82     30.40 o 
   5   1   4     1005.80      958.38     75.69 o 
   6   1   4       45.36       73.97     40.45 o 
   7   1   4     7528.83     7622.81    176.98 o 
   8   1   4     1150.09     1111.88    120.92 o 
   9   1   4     4871.99     5161.17    170.08 o 
  10   1   4       30.79       70.60     64.95 o 
  11   1   4      108.31      134.99     71.98 o 
 -11   2   4      141.19      122.65    108.45 o 
 -10   2   4     1329.30     1339.10    203.41 o 
  -9   2   4        1.80       42.04     44.23 o 
  -8   2   4     3159.69     3123.83    155.79 o 
  -7   2   4     1375.19     1566.79    125.24 o 
  -6   2   4       82.62      157.56     58.14 o 
  -5   2   4     1767.95     2004.22     84.70 o 
  -4   2   4    14961.77    15589.84    394.21 o 
  -3   2   4     1302.19     1231.23     46.67 o 
  -2   2   4     2361.90     2609.78     68.91 o 
  -1   2   4     2211.68     2147.29     89.60 o 
   0   2   4     1964.66     2010.27     54.30 o 
   1   2   4     1374.10     1410.80     40.33 o 
   2   2   4     5645.13     5243.36    131.91 o 
   3   2   4      485.51      421.23     40.52 o 
   4   2   4      606.36      606.83     50.73 o 
   5   2   4     1229.74     1346.84    149.14 o 
   6   2   4     5149.05     5242.59    190.40 o 
   7   2   4     1053.78     1083.24    107.03 o 
   8   2   4        3.39       60.76     51.40 o 
   9   2   4      122.02      165.84     93.47 o 
  10   2   4      332.27      280.28     89.93 o 
  11   2   4      102.85      112.39     75.38 o 
 -11   3   4      120.39      140.33    110.59 o 
 -10   3   4     2065.25     1997.59    202.25 o 
  -9   3   4       12.21       47.44     54.49 o 
  -8   3   4     1607.40     1568.15    139.39 o 
  -7   3   4     5678.29     5842.84    222.23 o 
  -6   3   4      504.62      550.11     64.67 o 
  -5   3   4      601.62      525.68     42.98 o 
  -4   3   4     9390.65     8930.80    265.93 o 
  -3   3   4       82.30       81.76     34.21 o 
  -2   3   4     2958.83     2893.38     88.92 o 
  -1   3   4     1276.91     1306.34     71.88 o 
   0   3   4     6179.54     6030.99    119.52 o 
   1   3   4     2027.63     2117.01     58.73 o 
   2   3   4     1603.22     1319.34     48.35 o 
   3   3   4    14914.41    14344.65    587.63 o 
   4   3   4      311.79      262.05     32.78 o 
   5   3   4     1246.30     1362.99     70.35 o 
   6   3   4    11789.73    11840.18    845.85 o 
   7   3   4      512.36      520.83     97.70 o 
   8   3   4       64.79       84.96     56.65 o 
   9   3   4      227.09      243.20     75.95 o 
  10   3   4      765.65      885.79    111.79 o 
  11   3   4       62.52      122.56     72.42 o 
 -11   4   4     2218.88     2291.93    253.10 o 
 -10   4   4      289.92      259.95    120.36 o 
  -9   4   4       69.35      170.22    112.97 o 
  -8   4   4      390.23      422.25     99.57 o 
  -7   4   4    11030.31    11891.43    390.68 o 
  -6   4   4       35.80       64.07     40.78 o 
  -5   4   4     2789.16     2274.86    158.58 o 
  -4   4   4     1003.80     1001.94     82.53 o 
  -3   4   4     8471.47     8179.39    156.15 o 
  -2   4   4     1596.24     1754.30     65.96 o 
  -1   4   4    21800.40    20688.10    190.75 o 
   0   4   4      516.46      585.96     57.33 o 
   1   4   4      772.63      767.65     48.54 o 
   2   4   4       58.80       63.30     23.58 o 
   3   4   4    22159.63    20795.34    668.72 o 
   4   4   4      521.71      547.17     47.36 o 
   5   4   4     3976.04     3821.44     96.40 o 
   6   4   4      161.42      153.19     52.81 o 
   7   4   4     7595.57     7871.66    184.09 o 
   8   4   4      537.34      473.15     86.17 o 
   9   4   4     2050.50     2247.03    195.66 o 
  10   4   4       17.43       92.43     67.78 o 
  11   4   4        4.66      183.76     94.62 o 
 -11   5   4      173.31      199.18    134.16 o 
 -10   5   4     1062.40     1243.89    204.06 o 
  -9   5   4        1.96       34.15     60.34 o 
  -8   5   4    10215.94    10556.80    802.45 o 
  -7   5   4     1303.26     1366.63    203.90 o 
  -6   5   4     1041.58     1175.07    107.50 o 
  -5   5   4        1.59       48.79     32.50 o 
  -4   5   4     3695.68     2896.01    128.68 o 
  -3   5   4     1516.33     1317.72    166.86 o 
  -2   5   4     1440.14     1230.86     70.22 o 
  -1   5   4     3210.90     3405.94     88.01 o 
   0   5   4    66056.52    68084.43    443.12 o 
   1   5   4       16.61       52.10     32.05 o 
   2   5   4     9603.06     8942.02    169.04 o 
   3   5   4     2029.69     2046.02     64.87 o 
   4   5   4     4782.81     4495.15    119.10 o 
   5   5   4      215.67      193.20     60.17 o 
   6   5   4     5141.88     5036.04    147.24 o 
   7   5   4       57.32       61.78     45.05 o 
   8   5   4        8.19       96.53     52.09 o 
   9   5   4      825.95      848.52    127.23 o 
  10   5   4     5526.30     5669.96    264.23 o 
 -10   6   4       22.57      136.29    107.96 o 
  -9   6   4      443.15      282.83    123.29 o 
  -8   6   4       13.83      113.18     80.88 o 
  -7   6   4     1356.43     1630.44    191.48 o 
  -6   6   4      101.52      263.71     81.20 o 
  -5   6   4     8496.59     8707.72    201.32 o 
  -4   6   4       47.69      209.95     69.10 o 
  -3   6   4      375.15      261.12     62.36 o 
  -2   6   4        2.45       33.33     41.79 o 
  -1   6   4    33549.10    37657.95    589.70 o 
   0   6   4       82.95      161.01     38.96 o 
   1   6   4       42.29       41.09     29.98 o 
   2   6   4       74.09       48.88     55.99 o 
   3   6   4     4307.04     3784.90     96.14 o 
   4   6   4        6.47      157.71     45.17 o 
   5   6   4      880.61      789.86     80.03 o 
   6   6   4      147.95      161.37     55.49 o 
   7   6   4      999.24      993.57     88.62 o 
   8   6   4        3.60       68.16     66.37 o 
   9   6   4     2766.97     2459.94    309.50 o 
  10   6   4       12.94      156.50     90.48 o 
 -10   7   4      240.92      204.16    129.86 o 
  -9   7   4        0.38       95.39     84.95 o 
  -8   7   4      592.06      528.67    132.76 o 
  -7   7   4      221.21      559.82    112.41 o 
  -6   7   4       80.08      106.70     70.89 o 
  -5   7   4      482.25      592.52     84.60 o 
  -4   7   4      284.89      311.12     70.05 o 
  -3   7   4      121.92      291.68     80.07 o 
  -2   7   4     4913.42     5016.26    125.80 o 
  -1   7   4      159.06      135.03     49.49 o 
   0   7   4      301.94      461.98     45.49 o 
   1   7   4       70.00      135.46     50.69 o 
   2   7   4       28.58       32.98     36.72 o 
   3   7   4      791.46      807.88     76.86 o 
   4   7   4      321.97      323.65     63.65 o 
   5   7   4       36.48      145.82     47.01 o 
   6   7   4      116.84      109.72     65.94 o 
   7   7   4      197.87      167.63     67.10 o 
   8   7   4      367.36      369.41    116.24 o 
   9   7   4        0.81       52.24     85.31 o 
  10   7   4        7.30       88.85    121.89 o 
 -10   8   4      560.23      491.12    139.48 o 
  -9   8   4      271.36      271.58    118.39 o 
  -8   8   4      122.40      232.77    120.22 o 
  -7   8   4     1336.19     1336.30    174.71 o 
  -6   8   4       94.25      392.16    137.74 o 
  -5   8   4      445.26      320.53     67.98 o 
  -4   8   4     3778.00     3886.04    127.96 o 
  -3   8   4      390.26      339.30     72.00 o 
  -2   8   4        2.01       80.24     46.85 o 
  -1   8   4     8099.27     8540.39    190.52 o 
   0   8   4     2412.92     2199.54     84.86 o 
   1   8   4       16.62       57.25     40.30 o 
   2   8   4     2572.63     2670.61    111.36 o 
   3   8   4        2.97       46.82     33.97 o 
   4   8   4        4.83      108.48     60.84 o 
   5   8   4       93.06       63.86     69.32 o 
   6   8   4     1667.82     1537.53    115.06 o 
   7   8   4       43.34      108.24     68.65 o 
   8   8   4       93.20       82.42     92.52 o 
   9   8   4       10.12       83.41    109.69 o 
  -9   9   4      463.40      458.37    140.53 o 
  -8   9   4        7.83       94.98    104.61 o 
  -7   9   4      884.13      942.51    120.91 o 
  -6   9   4       53.28       68.14     73.91 o 
  -5   9   4     1708.71     1793.93    113.82 o 
  -4   9   4       33.59       64.67     47.72 o 
  -3   9   4      115.15      155.62     60.00 o 
  -2   9   4      166.99      149.83     72.05 o 
  -1   9   4      505.92      444.12     74.71 o 
   0   9   4      686.84      694.10     76.97 o 
   1   9   4      456.28      475.09     85.85 o 
   2   9   4      313.01      334.03     85.47 o 
   3   9   4     2186.72     2309.50    132.54 o 
   4   9   4      765.97      709.87    138.65 o 
   5   9   4      974.99      854.39    134.41 o 
   6   9   4     1595.40     1592.57    176.49 o 
   7   9   4     2006.16     1895.54    139.29 o 
   8   9   4       21.67       74.31     85.80 o 
   9   9   4     1382.76     1276.90    174.56 o 
  -8  10   4      196.50      106.73    111.50 o 
  -7  10   4     2485.49     2630.67    208.14 o 
  -6  10   4      215.16      254.88    123.65 o 
  -5  10   4        4.52       89.33     51.79 o 
  -4  10   4     1250.96     1283.52    108.16 o 
  -3  10   4      589.18      621.59     88.34 o 
  -2  10   4      501.28      460.50     69.57 o 
  -1  10   4     1994.89     1974.54    138.16 o 
   0  10   4     5429.35     5383.25    146.71 o 
   1  10   4       57.08       71.51     53.56 o 
   2  10   4     1541.48     1447.17    117.64 o 
   3  10   4      699.42      630.66    108.26 o 
   4  10   4     1451.65     1104.58    146.00 o 
   5  10   4     1694.76     1770.78    181.78 o 
   6  10   4       28.17       95.79     87.27 o 
   7  10   4      902.77      995.80    178.53 o 
   8  10   4       18.27      125.05    178.23 o 
  -7  11   4      135.68      185.45     87.50 o 
  -6  11   4       93.43      196.04     86.22 o 
  -5  11   4      333.85      408.06    102.29 o 
  -4  11   4     1789.94     1997.47    150.88 o 
  -3  11   4        0.61       41.13     42.69 o 
  -2  11   4       14.04       27.46     57.87 o 
  -1  11   4        1.30       67.72     46.34 o 
   0  11   4     1880.34     1793.63    117.03 o 
   1  11   4      377.17      379.59     73.30 o 
   2  11   4      851.72      972.77    120.05 o 
   3  11   4        9.41       82.01     59.26 o 
   4  11   4       53.23       90.41     93.27 o 
   5  11   4      582.66      507.54    143.54 o 
   6  11   4      220.63      234.21     97.97 o 
   7  11   4      460.11      491.03    150.52 o 
  -6  12   4        3.65       63.29     74.16 o 
  -5  12   4      214.86      394.96    126.20 o 
  -4  12   4     2134.32     1968.99    155.09 o 
  -3  12   4       19.36       83.48     69.58 o 
  -2  12   4      432.87      293.89     94.03 o 
  -1  12   4      126.78      315.79    111.38 o 
   0  12   4     1411.95     1209.70    109.46 o 
   1  12   4       37.99      120.39     64.24 o 
   2  12   4       35.76       28.44     61.08 o 
   3  12   4      192.03      380.40     95.42 o 
   4  12   4      331.58      263.93    130.28 o 
   5  12   4        0.05       80.45     83.90 o 
   6  12   4      187.85      264.73    117.01 o 
  -5  13   4     5122.60     5238.17    256.68 o 
  -4  13   4      118.39      160.89     83.56 o 
  -3  13   4     2888.39     3019.99    179.94 o 
  -2  13   4       14.42       81.42     60.89 o 
  -1  13   4     2763.40     2805.03    169.42 o 
   0  13   4      163.67      284.67     80.50 o 
   1  13   4       20.85       89.93     62.86 o 
   2  13   4      111.29      172.49     84.48 o 
   3  13   4     3464.36     3728.82    160.73 o 
   4  13   4        2.57      115.45     90.27 o 
   5  13   4      828.57      917.99    175.98 o 
  -3  14   4       17.39      133.65     86.22 o 
  -2  14   4        3.88      131.87     88.78 o 
  -1  14   4        6.14       69.16     71.35 o 
   0  14   4     6383.51     6649.33    208.54 o 
   1  14   4        4.08      137.32     77.92 o 
   2  14   4     4043.27     3820.74    166.84 o 
   3  14   4      221.66      230.19     86.58 o 
 -11   1   5      422.50      411.04    139.64 o 
 -10   1   5      723.10      775.68    169.30 o 
  -9   1   5      137.44      174.11    103.85 o 
  -8   1   5       16.00       52.95     76.39 o 
  -7   1   5      529.71      585.47     86.78 o 
  -6   1   5    18797.93    20432.47    272.25 o 
  -5   1   5       32.96      364.75     98.75 o 
  -4   1   5     5711.18     5680.33    150.64 o 
  -3   1   5     2323.45     2705.69    193.03 o 
  -2   1   5    14498.63    15784.67    126.41 o 
  -1   1   5      654.61      670.49     30.32 o 
   0   1   5     4443.85     4981.89     74.96 o 
   1   1   5     1544.42     1629.36     44.67 o 
   2   1   5    93331.13    93558.92   1293.19 o 
   3   1   5     1464.37     1494.50     65.45 o 
   4   1   5     2991.58     2919.64     86.67 o 
   5   1   5        3.21       30.05     17.61 o 
   6   1   5     1562.29     1439.13     99.99 o 
   7   1   5     1073.51      986.82     97.59 o 
   8   1   5     9244.14     9665.01    195.91 o 
   9   1   5        2.02      124.14     62.67 o 
  10   1   5       56.13       87.00     62.08 o 
  11   1   5       62.54      105.58     90.81 o 
 -11   2   5      657.30      679.06    172.31 o 
 -10   2   5     1322.27     1177.28    160.61 o 
  -9   2   5     1564.02     1636.80    184.09 o 
  -8   2   5      146.56      146.62     91.24 o 
  -7   2   5     8536.87     9448.83    297.61 o 
  -6   2   5     2451.99     2611.18    105.33 o 
  -5   2   5       30.57       91.00     59.74 o 
  -4   2   5     2793.37     2927.73    106.29 o 
  -3   2   5     8849.38     8910.98     96.63 o 
  -2   2   5      125.89      149.33     36.08 o 
  -1   2   5    11847.13    12050.46    201.54 o 
   0   2   5     4130.32     4159.45     81.42 o 
   1   2   5    42622.34    44559.05    971.09 o 
   2   2   5    10069.27    10386.99    255.06 o 
   3   2   5     4858.44     4637.53     99.49 o 
   4   2   5     2494.79     2372.05    150.55 o 
   5   2   5      473.77      489.38     51.00 o 
   6   2   5     1871.44     1743.40    121.28 o 
   7   2   5     3184.83     3257.19    134.47 o 
   8   2   5      567.26      599.45     91.48 o 
   9   2   5      726.00      633.66     97.54 o 
  10   2   5      224.32      221.18     78.56 o 
  11   2   5      121.25      145.12     75.85 o 
 -11   3   5       43.79      102.78    100.96 o 
 -10   3   5     4065.85     4795.02    338.75 o 
  -9   3   5      263.36      372.40    128.91 o 
  -8   3   5       93.93      127.40    102.45 o 
  -7   3   5     3073.52     3403.81    249.24 o 
  -6   3   5      469.97      322.13     65.44 o 
  -5   3   5      189.13      245.89     36.87 o 
  -4   3   5     2605.30     2500.81     67.19 o 
  -3   3   5      529.85      603.94     49.39 o 
  -2   3   5      858.72      979.44     59.50 o 
  -1   3   5      846.77      890.64     64.90 o 
   0   3   5     5436.90     5306.89     86.18 o 
   1   3   5     1019.41      929.17     52.38 o 
   2   3   5      496.40      517.74     30.78 o 
   3   3   5    11208.94    10970.01    400.67 o 
   4   3   5      266.88      144.18     29.48 o 
   5   3   5      715.44      737.25     59.40 o 
   6   3   5     7184.87     7635.68    146.13 o 
   7   3   5      610.23      627.14     92.97 o 
   8   3   5     1551.99     1499.37    122.98 o 
   9   3   5      321.17      238.71     83.53 o 
  10   3   5     1019.00     1078.13    171.70 o 
  11   3   5      156.96      145.50     79.28 o 
 -11   4   5      168.62      211.65    120.62 o 
 -10   4   5     2575.26     2311.25    221.30 o 
  -9   4   5      330.03      292.68    118.75 o 
  -8   4   5      345.82      284.63     84.48 o 
  -7   4   5     1850.15     1702.49    141.83 o 
  -6   4   5      123.78      144.22     55.45 o 
  -5   4   5       17.41       57.07     47.94 o 
  -4   4   5      174.32      164.67     42.45 o 
  -3   4   5     3037.68     2918.03     87.21 o 
  -2   4   5        5.18       41.57     32.48 o 
  -1   4   5     6326.46     6294.13    108.01 o 
   0   4   5     3481.94     3767.27     62.51 o 
   1   4   5     7014.98     6776.50    147.87 o 
   2   4   5      286.84      294.76     35.98 o 
   3   4   5     5226.05     4821.58    131.37 o 
   4   4   5      116.46      133.41     28.96 o 
   5   4   5      825.41      793.97     63.99 o 
   6   4   5       15.36       54.30     36.98 o 
   7   4   5     5485.61     5718.95    166.66 o 
   8   4   5        0.75       48.82     51.05 o 
   9   4   5        2.24      127.81     95.51 o 
  10   4   5      701.96      561.95    106.68 o 
  11   4   5      630.06      539.87    104.18 o 
 -11   5   5       66.75       98.54    101.59 o 
 -10   5   5       23.15       84.39     77.86 o 
  -9   5   5       52.00       64.66     76.18 o 
  -8   5   5      302.38      338.93    124.42 o 
  -7   5   5     2849.26     2867.45    191.85 o 
  -6   5   5     1717.16     2319.40    244.01 o 
  -5   5   5      273.49      265.08     56.63 o 
  -4   5   5      505.65      538.84     52.71 o 
  -3   5   5    11916.37    11968.50    212.74 o 
  -2   5   5        1.00       43.33     29.78 o 
  -1   5   5    22886.44    24558.01    290.69 o 
   0   5   5     6189.48     6324.72    119.66 o 
   1   5   5     1787.06     1600.35     71.36 o 
   2   5   5        6.00       60.80     29.74 o 
   3   5   5    23007.28    24153.41    429.06 o 
   4   5   5     1813.98     1739.48     66.20 o 
   5   5   5      127.56      111.72     46.82 o 
   6   5   5      430.21      498.48     73.82 o 
   7   5   5     4361.90     4519.83    148.72 o 
   8   5   5      399.12      294.18     74.05 o 
   9   5   5     1478.97     1286.91    124.59 o 
  10   5   5      269.33      305.25     94.56 o 
 -10   6   5     1718.89     1947.51    234.57 o 
  -9   6   5        0.66      115.88     97.20 o 
  -8   6   5     1419.93     1329.28    162.75 o 
  -7   6   5      103.86      329.62    121.90 o 
  -6   6   5    11253.74    11102.71    714.16 o 
  -5   6   5        7.34      130.11     55.52 o 
  -4   6   5    12123.54    11321.33    292.60 o 
  -3   6   5        3.35       83.67     49.83 o 
  -2   6   5     1418.69     1311.89     74.65 o 
  -1   6   5        1.22       59.46     37.93 o 
   0   6   5    37579.08    38522.81    526.45 o 
   1   6   5       15.25       62.23     35.03 o 
   2   6   5     1576.65     1417.58     75.19 o 
   3   6   5        0.29       54.16     39.48 o 
   4   6   5    27209.62    27484.27    468.04 o 
   5   6   5       57.11      100.24     46.28 o 
   6   6   5     9947.15    10015.02    149.97 o 
   7   6   5        0.60       70.09     51.22 o 
   8   6   5      969.27      844.12    108.53 o 
   9   6   5       68.78      130.74     90.80 o 
  10   6   5     1083.31      995.98    164.67 o 
 -10   7   5       55.98      105.34    108.39 o 
  -9   7   5     3382.57     3447.21    238.63 o 
  -8   7   5       40.87      162.18    113.57 o 
  -7   7   5    21188.50    23303.92   1229.71 o 
  -6   7   5       65.58       88.32     54.08 o 
  -5   7   5      129.64      194.92     70.47 o 
  -4   7   5        6.45       36.23     32.63 o 
  -3   7   5    13474.86    13064.79    175.85 o 
  -2   7   5      313.14      387.59     69.70 o 
  -1   7   5      896.46      698.02     66.54 o 
   0   7   5       58.62       53.56     27.41 o 
   1   7   5    16731.82    16387.36    308.89 o 
   2   7   5       17.30       38.46     34.26 o 
   3   7   5    21242.81    19873.90    223.08 o 
   4   7   5       38.85       80.32     41.78 o 
   5   7   5     1244.24     1219.30     93.94 o 
   6   7   5        1.67       54.92     44.82 o 
   7   7   5     4759.04     4940.98    210.02 o 
   8   7   5       11.91       84.84     88.70 o 
   9   7   5      704.80      400.39    135.25 o 
  10   7   5       57.26      147.88    112.74 o 
 -10   8   5     2651.34     2468.19    458.51 o 
  -9   8   5       81.85      157.54    113.03 o 
  -8   8   5       13.43      124.66     94.91 o 
  -7   8   5      120.25      106.32     95.80 o 
  -6   8   5     6868.25     7104.51    228.72 o 
  -5   8   5      139.08      189.28     72.42 o 
  -4   8   5    11193.10    11450.56    299.05 o 
  -3   8   5      285.77      280.70     71.54 o 
  -2   8   5     3945.77     3923.34    121.56 o 
  -1   8   5     1029.70     1081.53     83.10 o 
   0   8   5    16795.59    16573.99    170.16 o 
   1   8   5       55.85       86.52     51.42 o 
   2   8   5      210.01      188.84     68.19 o 
   3   8   5      529.56      553.56     80.13 o 
   4   8   5     2062.94     1974.07    154.76 o 
   5   8   5       17.34       49.49     61.52 o 
   6   8   5     3859.55     3875.38    195.40 o 
   7   8   5        3.06       74.55     55.89 o 
   8   8   5     2411.44     2518.87    201.78 o 
   9   8   5      235.89      154.13    105.15 o 
  -9   9   5     1726.77     1727.39    192.23 o 
  -8   9   5      291.87      213.49    108.21 o 
  -7   9   5       81.49       95.69     90.59 o 
  -6   9   5       68.89       47.28     84.96 o 
  -5   9   5      698.75      737.14     89.82 o 
  -4   9   5       53.59       88.25     59.38 o 
  -3   9   5      116.12      110.81     65.17 o 
  -2   9   5     2147.70     2130.46    115.09 o 
  -1   9   5      757.39      805.39     89.05 o 
   0   9   5     3317.19     3212.60    107.75 o 
   1   9   5     9893.74    10090.94    140.63 o 
   2   9   5     1650.53     1617.48    123.20 o 
   3   9   5       75.72      109.89     76.17 o 
   4   9   5      449.19      438.49    110.78 o 
   5   9   5      858.14      734.09    135.97 o 
   6   9   5      130.93      112.30     92.93 o 
   7   9   5     3253.85     3677.91    218.70 o 
   8   9   5     1105.82      924.58    344.38 o 
   9   9   5      343.15      263.54    202.57 o 
  -8  10   5        1.37       89.56     91.17 o 
  -7  10   5     6952.72     7437.37    286.99 o 
  -6  10   5      330.32      282.03     98.55 o 
  -5  10   5     2145.48     2063.66    115.58 o 
  -4  10   5      630.36      626.82     85.09 o 
  -3  10   5     2638.06     2773.41    122.01 o 
  -2  10   5      576.23      484.10     81.80 o 
  -1  10   5      336.51      340.17     71.87 o 
   0  10   5     1979.35     1940.63    116.49 o 
   1  10   5     4601.12     4617.63    179.79 o 
   2  10   5        2.87       53.62     49.71 o 
   3  10   5     2253.30     2125.51    129.62 o 
   4  10   5        7.35       72.13     75.84 o 
   5  10   5        1.78      100.40     97.38 o 
   6  10   5       10.49       81.08     72.86 o 
   7  10   5     3531.24     4179.82    225.84 o 
   8  10   5      736.77      780.29    252.78 o 
  -7  11   5       62.54      111.77     84.18 o 
  -6  11   5     5164.55     5557.96    203.18 o 
  -5  11   5      155.11      178.87     76.51 o 
  -4  11   5     5065.90     5257.41    157.10 o 
  -3  11   5        0.95       52.58     51.35 o 
  -2  11   5      208.40      150.51     68.06 o 
  -1  11   5       85.43       51.33     46.45 o 
   0  11   5     6210.38     6835.32    167.95 o 
   1  11   5       36.19      131.84     60.51 o 
   2  11   5      203.52      215.59     73.04 o 
   3  11   5      401.23      353.23     97.94 o 
   4  11   5     3326.62     3396.94    189.63 o 
   5  11   5      108.57      108.86     91.59 o 
   6  11   5     1907.26     1956.28    189.83 o 
   7  11   5       55.11      150.39    106.25 o 
  -6  12   5       25.87       64.04     81.18 o 
  -5  12   5     2022.37     1946.73    130.46 o 
  -4  12   5        7.80      140.11     73.84 o 
  -3  12   5     2808.47     3192.85    170.34 o 
  -2  12   5       28.92       83.58     68.82 o 
  -1  12   5     1787.10     1795.05    127.16 o 
   0  12   5       51.87       72.00     56.12 o 
   1  12   5     6939.89     6771.14    179.03 o 
   2  12   5        7.79       50.98     56.84 o 
   3  12   5    12645.90    12743.20    255.73 o 
   4  12   5        3.19      135.27    103.29 o 
   5  12   5       50.78       51.68     74.87 o 
   6  12   5       39.82      111.04     89.47 o 
  -5  13   5       26.62      150.97    107.97 o 
  -4  13   5     2640.23     2590.51    167.92 o 
  -3  13   5       72.34      123.47    111.71 o 
  -2  13   5     1898.68     1735.44    131.37 o 
  -1  13   5       30.99      104.73     74.37 o 
   0  13   5     5933.35     5625.23    173.77 o 
   1  13   5       88.35      141.60     68.87 o 
   2  13   5     1066.05     1173.10    120.83 o 
   3  13   5       46.49      316.61    172.10 o 
   4  13   5     3159.62     3349.09    249.44 o 
   5  13   5       11.56       35.89     90.76 o 
  -3  14   5      589.10      514.46    127.47 o 
  -2  14   5       85.17      101.19     64.76 o 
  -1  14   5        6.58       68.64     66.82 o 
   0  14   5     1005.68     1186.46    128.24 o 
   1  14   5     1074.05     1039.59    122.06 o 
   2  14   5        2.29       74.73     59.26 o 
 -11   0   6       13.65       62.26    116.58 o 
 -10   0   6     6595.73     7327.22    413.74 o 
  -9   0   6       67.28       52.82    129.09 o 
  -8   0   6     1145.38     1258.55    227.72 o 
  -7   0   6       79.01      141.53    130.79 o 
  -6   0   6    31185.39    32663.92    457.30 o 
  -5   0   6      200.76      113.41     80.36 o 
  -4   0   6     2200.82     2484.21    168.42 o 
  -3   0   6      606.23      604.74    125.95 o 
  -2   0   6   139874.31   147982.50    355.67 o 
  -1   0   6        0.85      147.87     47.63 o 
   0   0   6    40866.15    42292.31    410.25 o 
   1   0   6        9.11      164.55     55.90 o 
   2   0   6   263468.16   272126.97   5374.48 o 
   3   0   6       10.03       43.58     45.55 o 
   4   0   6    51630.08    50454.50   3578.77 o 
   5   0   6      300.53      240.98     81.21 o 
   6   0   6        5.28       63.97     61.09 o 
   7   0   6       13.26       85.09     80.33 o 
   8   0   6     4868.68     5095.64    274.22 o 
   9   0   6      702.01      627.34    133.29 o 
  10   0   6     1440.41     1589.36    194.66 o 
  11   0   6       71.55      132.87    104.71 o 
 -11   1   6       18.60       89.92    104.94 o 
 -10   1   6      166.73      187.97    123.62 o 
  -9   1   6     5118.64     5761.89    259.16 o 
  -8   1   6       72.80       61.04     80.89 o 
  -7   1   6     1195.06     1155.65    103.83 o 
  -6   1   6      668.20      902.70    128.10 o 
  -5   1   6    13215.27    14298.48    222.82 o 
  -4   1   6       78.59      305.94     84.15 o 
  -3   1   6    43730.61    44733.50    252.65 o 
  -2   1   6      865.26      975.61     55.12 o 
  -1   1   6     2085.02     2037.05     44.06 o 
   0   1   6      363.11      364.69     39.36 o 
   1   1   6    47705.30    49531.43    626.98 o 
   2   1   6    14314.13    14148.43    211.58 o 
   3   1   6     2259.43     2140.79     56.70 o 
   4   1   6      979.39      901.41     59.49 o 
   5   1   6     6887.85     5879.31    369.73 o 
   6   1   6       23.53       48.11     42.04 o 
   7   1   6     7891.35     7929.43    204.57 o 
   8   1   6      264.97      353.93     76.31 o 
   9   1   6     2822.41     2840.19    152.51 o 
  10   1   6      246.84      158.52     72.92 o 
  11   1   6     3719.22     4065.70    219.58 o 
 -11   2   6       52.85      101.62     83.98 o 
 -10   2   6     1822.62     1759.76    184.67 o 
  -9   2   6     1030.19     1057.21    139.89 o 
  -8   2   6      150.37      209.35    112.83 o 
  -7   2   6     1389.24     1366.56    134.03 o 
  -6   2   6    13020.98    13572.16    318.74 o 
  -5   2   6     4879.08     5354.81    140.00 o 
  -4   2   6     4386.69     4375.60    103.99 o 
  -3   2   6     4170.83     4076.51     99.39 o 
  -2   2   6      531.38      364.98     35.99 o 
  -1   2   6     2722.91     2838.07     55.61 o 
   0   2   6     3013.03     2966.46     78.77 o 
   1   2   6    14674.49    14810.13    164.51 o 
   2   2   6    20676.29    22556.04    286.20 o 
   3   2   6      582.06      570.71     45.88 o 
   4   2   6    15553.95    16395.34    407.02 o 
   5   2   6       66.85       48.10     24.32 o 
   6   2   6     3320.22     3156.37    114.58 o 
   7   2   6      608.77      516.32     85.14 o 
   8   2   6     3575.57     3743.50    153.78 o 
   9   2   6      645.20      591.52     91.07 o 
  10   2   6      566.35      585.59    129.43 o 
  11   2   6      481.51      271.50    109.42 o 
 -11   3   6        0.97      126.61    117.90 o 
 -10   3   6     2052.38     2180.73    229.21 o 
  -9   3   6      189.64      190.26    119.11 o 
  -8   3   6        9.59       69.45     62.65 o 
  -7   3   6     1591.35     1667.49    175.35 o 
  -6   3   6     3690.03     3484.20    148.53 o 
  -5   3   6       47.50       38.74     23.54 o 
  -4   3   6       60.49      146.67     46.84 o 
  -3   3   6     2157.15     2470.76     70.23 o 
  -2   3   6     1161.28     1026.07     63.68 o 
  -1   3   6       81.35      134.81     46.96 o 
   0   3   6     1584.74     1390.32     48.13 o 
   1   3   6      132.80      109.06     34.49 o 
   2   3   6    13714.41    14309.96    289.51 o 
   3   3   6     2409.37     2565.84     69.37 o 
   4   3   6     1053.31      749.65     57.86 o 
   5   3   6      188.17      187.42     44.50 o 
   6   3   6     1458.43     1302.81     96.20 o 
   7   3   6      111.30      116.61     54.96 o 
   8   3   6     2904.43     2821.96    124.78 o 
   9   3   6        1.08       59.22     53.33 o 
  10   3   6      240.13      222.55     86.97 o 
  11   3   6      402.60      265.05     84.25 o 
 -11   4   6       80.26       91.34    103.36 o 
 -10   4   6      522.12      498.20    159.08 o 
  -9   4   6     1859.93     2041.69    198.72 o 
  -8   4   6      320.89      307.48    122.64 o 
  -7   4   6      500.65      515.93    119.33 o 
  -6   4   6       41.61       54.95     51.23 o 
  -5   4   6     8391.69     8243.70    435.69 o 
  -4   4   6       38.33       96.80     61.04 o 
  -3   4   6     1004.11      667.92     72.82 o 
  -2   4   6     2528.59     2706.98     76.61 o 
  -1   4   6     6655.91     7371.63    117.67 o 
   0   4   6      490.04      445.73     39.45 o 
   1   4   6    21590.90    21221.79    309.49 o 
   2   4   6      493.25      534.35     47.27 o 
   3   4   6       16.62       51.18     19.66 o 
   4   4   6     1729.87     1621.39     68.46 o 
   5   4   6       44.29       82.96     32.65 o 
   6   4   6      305.30      297.71     54.68 o 
   7   4   6     5819.86     6115.08    176.25 o 
   8   4   6       67.97       90.90     56.31 o 
   9   4   6     1113.62      968.11    114.12 o 
  10   4   6      471.43      371.42     96.23 o 
 -11   5   6      225.39      127.70     92.77 o 
 -10   5   6       20.03       72.63     93.90 o 
  -9   5   6      164.72      188.25    107.34 o 
  -8   5   6      979.99     1072.81    151.38 o 
  -7   5   6       49.51      104.06     68.79 o 
  -6   5   6    27207.68    26317.57    780.04 o 
  -5   5   6      890.67      842.22     94.25 o 
  -4   5   6     1066.43     1258.43     92.22 o 
  -3   5   6      561.07      570.63     58.03 o 
  -2   5   6     1024.15      618.59     62.41 o 
  -1   5   6      526.37      606.17     63.14 o 
   0   5   6     6704.87     6151.21    138.61 o 
   1   5   6      135.11      131.27     38.32 o 
   2   5   6     6356.04     6019.71     99.64 o 
   3   5   6     1382.79     1434.32     53.22 o 
   4   5   6     9143.67     9187.07    161.55 o 
   5   5   6        0.38       56.47     32.61 o 
   6   5   6      380.41      379.27     66.20 o 
   7   5   6      596.02      455.34     76.61 o 
   8   5   6     4723.41     4916.14    185.67 o 
   9   5   6      157.96       71.17    169.75 o 
  10   5   6      242.82      300.54    100.16 o 
 -10   6   6        0.37      116.37    107.85 o 
  -9   6   6     2114.25     1812.85    214.69 o 
  -8   6   6       58.17      146.05     90.10 o 
  -7   6   6     6158.20     6206.14    240.12 o 
  -6   6   6      210.35      396.09     81.64 o 
  -5   6   6     3229.24     3146.17    135.21 o 
  -4   6   6       53.98      133.11     56.55 o 
  -3   6   6    23557.07    24910.47    296.00 o 
  -2   6   6       21.80       44.09     29.48 o 
  -1   6   6     5539.43     5821.05    107.64 o 
   0   6   6       73.01      106.27     43.99 o 
   1   6   6    20349.19    20594.41    191.58 o 
   2   6   6       20.72      101.88     39.73 o 
   3   6   6     1069.74      928.99     65.01 o 
   4   6   6       92.10      342.03     93.11 o 
   5   6   6     3083.51     2967.85     98.44 o 
   6   6   6       40.64      151.47     51.90 o 
   7   6   6      864.82      834.85     95.98 o 
   8   6   6        5.60       85.57     46.83 o 
   9   6   6      391.26      318.03     84.68 o 
  10   6   6       53.53       98.90    143.67 o 
 -10   7   6      575.86      514.76    148.62 o 
  -9   7   6      181.68      250.27    134.60 o 
  -8   7   6      183.98      170.51    103.99 o 
  -7   7   6     1097.40     1267.60    153.05 o 
  -6   7   6      303.81      229.51     86.59 o 
  -5   7   6      371.69      329.14    109.98 o 
  -4   7   6      188.80      185.43     62.14 o 
  -3   7   6      541.34      588.42     83.00 o 
  -2   7   6     7746.21     8143.31    166.66 o 
  -1   7   6       75.70       67.14     41.93 o 
   0   7   6     1819.78     1823.39     83.27 o 
   1   7   6     1238.76     1296.23     82.43 o 
   2   7   6      104.61      117.79     51.87 o 
   3   7   6      342.21      386.25     65.99 o 
   4   7   6      699.53      676.53    102.25 o 
   5   7   6      374.05      417.16     73.07 o 
   6   7   6     1737.02     1506.19     96.53 o 
   7   7   6      121.68      224.92    106.24 o 
   8   7   6     2774.24     2361.31    175.62 o 
   9   7   6      141.27      138.42    100.70 o 
 -10   8   6      318.71      281.97    129.28 o 
  -9   8   6        4.75      107.72    111.39 o 
  -8   8   6      789.72     1078.63    199.53 o 
  -7   8   6       73.68       81.31     70.85 o 
  -6   8   6     5384.14     5702.13    214.10 o 
  -5   8   6      310.48      383.54     85.89 o 
  -4   8   6      289.21      323.58     93.17 o 
  -3   8   6     1569.53     1438.64     99.90 o 
  -2   8   6     2213.58     2002.50     98.78 o 
  -1   8   6      331.64      343.45     61.09 o 
   0   8   6     2532.99     2496.77     93.02 o 
   1   8   6       49.48       77.74     39.29 o 
   2   8   6     1615.75     1438.22     93.48 o 
   3   8   6     5155.45     5121.25    136.65 o 
   4   8   6     2201.08     2124.02    128.37 o 
   5   8   6      261.00      259.61     94.68 o 
   6   8   6      100.24      121.77     72.05 o 
   7   8   6       21.77       89.14     67.14 o 
   8   8   6      887.58      900.83    158.09 o 
   9   8   6      401.51      420.09    220.62 o 
  -9   9   6      784.04      734.93    166.24 o 
  -8   9   6        9.36       77.16     96.46 o 
  -7   9   6      436.21      328.60    128.01 o 
  -6   9   6      296.36      302.00     88.07 o 
  -5   9   6      493.58      451.77     78.34 o 
  -4   9   6      240.63      243.22     66.93 o 
  -3   9   6      116.80      107.09     46.97 o 
  -2   9   6     3854.67     3665.42    144.17 o 
  -1   9   6     1027.42     1126.78     98.70 o 
   0   9   6     5401.90     5868.74    127.85 o 
   1   9   6    13519.22    13789.06    178.78 o 
   2   9   6     2041.04     1833.48    125.50 o 
   3   9   6     1528.25     1448.09    123.18 o 
   4   9   6      210.57      197.92     96.98 o 
   5   9   6        7.98       46.51     57.98 o 
   6   9   6       96.73       75.05     71.78 o 
   7   9   6     1055.86      901.86    116.13 o 
   8   9   6     2454.42     2291.54    312.74 o 
  -8  10   6        1.10      113.12    111.60 o 
  -7  10   6     1145.28     1314.34    188.91 o 
  -6  10   6      404.69      351.85     93.55 o 
  -5  10   6     3163.41     2993.61    136.49 o 
  -4  10   6      266.82      258.81     73.20 o 
  -3  10   6     1311.87     1353.66    102.08 o 
  -2  10   6       65.72       96.00     45.94 o 
  -1  10   6        7.67       38.54     47.25 o 
   0  10   6     1250.72     1237.23    105.49 o 
   1  10   6     6669.72     6703.31    160.36 o 
   2  10   6      368.82      458.25    106.01 o 
   3  10   6      830.03      806.43    111.13 o 
   4  10   6       12.11      101.32    100.55 o 
   5  10   6     1189.60     1328.75    170.64 o 
   6  10   6      432.59      367.97    135.93 o 
   7  10   6     1913.04     1972.56    203.87 o 
   8  10   6      683.97      740.05    234.17 o 
  -7  11   6      448.02      462.77    145.37 o 
  -6  11   6     1270.10     1574.82    154.87 o 
  -5  11   6       12.85       68.95     51.48 o 
  -4  11   6        4.96      120.47     59.40 o 
  -3  11   6        7.38       57.65     50.36 o 
  -2  11   6       17.76       80.52     80.49 o 
  -1  11   6      260.72      177.69     62.24 o 
   0  11   6      149.81      151.45     52.53 o 
   1  11   6      502.51      486.52     90.90 o 
   2  11   6      546.53      553.94     86.12 o 
   3  11   6     2666.73     2426.61    148.74 o 
   4  11   6     1255.17     1454.96    169.51 o 
   5  11   6       36.07       81.12     93.25 o 
   6  11   6      368.60      230.64    118.28 o 
   7  11   6        8.30      204.04    116.23 o 
  -6  12   6      777.63      752.24    135.34 o 
  -5  12   6        4.70      177.81     83.66 o 
  -4  12   6       38.76       54.88     71.07 o 
  -3  12   6       98.62      120.93     77.33 o 
  -2  12   6       59.74       79.97     58.02 o 
  -1  12   6        6.24      135.60     68.77 o 
   0  12   6     1059.73      919.36    111.24 o 
   1  12   6      144.21      295.69     82.92 o 
   2  12   6      675.08      729.98    104.78 o 
   3  12   6       81.21      266.99    119.27 o 
   4  12   6     1414.12     1389.38    195.52 o 
   5  12   6        0.54       87.95     97.99 o 
   6  12   6     2590.08     2370.17    217.83 o 
  -5  13   6      660.74      445.81    126.71 o 
  -4  13   6        4.00       81.91     79.57 o 
  -3  13   6     2845.74     2989.23    171.02 o 
  -2  13   6       60.33      136.27     76.85 o 
  -1  13   6       16.57       48.34     64.32 o 
   0  13   6       12.05      116.34     68.31 o 
   1  13   6     6338.56     6515.90    186.53 o 
   2  13   6        0.85      123.09     69.68 o 
   3  13   6      474.70      535.82    164.42 o 
   4  13   6      113.24      134.46    105.15 o 
  -3  14   6       59.99      121.75     87.08 o 
  -2  14   6     1439.17     1426.67    138.80 o 
  -1  14   6        2.59       55.88     66.30 o 
   0  14   6     2500.99     2299.86    152.69 o 
   1  14   6      206.08      242.14     80.45 o 
   2  14   6     2050.99     1971.41    166.47 o 
 -11   1   7      510.82      531.48    145.96 o 
 -10   1   7      488.59      381.80    132.85 o 
  -9   1   7      576.57      585.77    131.22 o 
  -8   1   7     1174.49     1122.78    157.83 o 
  -7   1   7      329.14      395.96     88.33 o 
  -6   1   7     1113.73     1088.12    133.39 o 
  -5   1   7     3412.18     4236.89    211.67 o 
  -4   1   7    13339.43    15027.30    533.10 o 
  -3   1   7      429.64      497.23     85.25 o 
  -2   1   7    58580.98    65167.28    422.66 o 
  -1   1   7     1603.21     1707.61     46.26 o 
   0   1   7    10043.18    10473.30    105.49 o 
   1   1   7     2907.30     3145.27    116.48 o 
   2   1   7    86803.71    89575.48   1451.17 o 
   3   1   7      677.94      703.64     51.36 o 
   4   1   7    10603.92     9695.13    406.28 o 
   5   1   7     1175.12     1136.11     77.48 o 
   6   1   7      237.23      175.53     56.08 o 
   7   1   7      351.98      396.46     94.55 o 
   8   1   7      108.38      172.22     69.57 o 
   9   1   7      900.42     1179.41    324.75 o 
  10   1   7     1671.60     1350.99    125.65 o 
  11   1   7      502.66     1551.84    573.81 o 
 -11   2   7     1785.81     1833.05    342.95 o 
 -10   2   7       57.67      112.47     84.41 o 
  -9   2   7     3603.36     3715.67    204.35 o 
  -8   2   7      738.78      832.94    144.98 o 
  -7   2   7       47.14      116.22     60.41 o 
  -6   2   7     1524.17     1577.02    104.32 o 
  -5   2   7    39602.46    42516.88    354.71 o 
  -4   2   7        5.13       38.34     32.69 o 
  -3   2   7     6365.17     6333.64     88.97 o 
  -2   2   7      135.13      219.49     35.33 o 
  -1   2   7     3615.58     4020.45     75.14 o 
   0   2   7      218.48      192.73     51.82 o 
   1   2   7    19062.04    20086.78    355.98 o 
   2   2   7      205.61      201.53     27.80 o 
   3   2   7     1803.58     1654.20     82.91 o 
   4   2   7     4256.59     4219.04    174.40 o 
   5   2   7      687.16      528.96     53.75 o 
   6   2   7      205.25      216.65     63.47 o 
   7   2   7      384.45      327.37     74.49 o 
   8   2   7      810.76      639.23     96.28 o 
   9   2   7     1892.89     2018.03    126.11 o 
  10   2   7      121.16      182.49     73.73 o 
  11   2   7     1443.99     1270.01    167.15 o 
 -11   3   7       99.87       56.82     98.03 o 
 -10   3   7        1.51      102.91    102.20 o 
  -9   3   7      169.18      170.60    101.89 o 
  -8   3   7      113.79      159.42    107.78 o 
  -7   3   7       11.59       74.72     58.46 o 
  -6   3   7     3153.29     2944.53    125.43 o 
  -5   3   7      416.14      378.73     50.70 o 
  -4   3   7     4603.09     4878.12     90.63 o 
  -3   3   7     2160.37     2386.16     67.25 o 
  -2   3   7     3600.18     3428.84     96.37 o 
  -1   3   7      798.48      653.12     67.37 o 
   0   3   7      673.21      698.74     46.96 o 
   1   3   7       33.09       53.45     29.85 o 
   2   3   7    29703.99    30369.89    709.85 o 
   3   3   7      753.40      819.56     51.96 o 
   4   3   7     2366.34     2077.20     72.07 o 
   5   3   7      571.05      500.96     59.32 o 
   6   3   7       61.12       64.94     44.61 o 
   7   3   7      135.63      159.22     64.36 o 
   8   3   7     2500.51     2511.30    143.64 o 
   9   3   7       26.63      137.57     60.41 o 
  10   3   7        3.10       73.02     65.02 o 
  11   3   7        1.90       88.83     63.39 o 
 -11   4   7      110.77      199.94    144.23 o 
 -10   4   7        4.19       65.88     87.84 o 
  -9   4   7      191.98      255.51    117.40 o 
  -8   4   7       20.22       94.86     91.52 o 
  -7   4   7        0.22       66.28     48.15 o 
  -6   4   7      695.44      534.23     77.51 o 
  -5   4   7    10110.78    10064.59    148.47 o 
  -4   4   7       29.34       63.50     48.50 o 
  -3   4   7      303.82      346.64     51.49 o 
  -2   4   7     9842.29    10604.83    315.57 o 
  -1   4   7      298.07      440.89     57.71 o 
   0   4   7       66.25       70.37     26.77 o 
   1   4   7     3141.91     2846.71     66.91 o 
   2   4   7      306.53      381.93     46.28 o 
   3   4   7     3140.23     3082.53     63.38 o 
   4   4   7     7218.54     7598.49    156.13 o 
   5   4   7     1983.69     1766.99     77.31 o 
   6   4   7      351.12      365.28     70.14 o 
   7   4   7      366.45      264.01     76.11 o 
   8   4   7      191.57      150.63     61.98 o 
   9   4   7     1828.65     1801.15    128.05 o 
  10   4   7        1.32      110.35     58.97 o 
 -11   5   7     1266.62     1273.25    203.60 o 
 -10   5   7       33.14       57.90     77.76 o 
  -9   5   7     1229.82     1152.01    206.85 o 
  -8   5   7      169.74      190.48    109.52 o 
  -7   5   7     1097.55      906.98    137.55 o 
  -6   5   7     2176.70     2620.52    172.38 o 
  -5   5   7     9655.43     9454.97    298.56 o 
  -4   5   7      239.60      207.31     59.09 o 
  -3   5   7     1768.40     1563.17     76.81 o 
  -2   5   7      479.36      400.37     62.72 o 
  -1   5   7      858.85      844.61     64.68 o 
   0   5   7      603.26      629.21     45.97 o 
   1   5   7       87.06      141.88     40.63 o 
   2   5   7     3296.78     3141.92     77.17 o 
   3   5   7      925.74      832.71     44.40 o 
   4   5   7       54.57       77.08     36.23 o 
   5   5   7     3470.01     3335.88     97.56 o 
   6   5   7      364.50      329.31     57.46 o 
   7   5   7     1087.63      920.68    101.18 o 
   8   5   7      893.38     1460.57    392.45 o 
   9   5   7     1527.36     1391.54    130.56 o 
  10   5   7      468.30      358.07    123.24 o 
 -10   6   7      877.32      817.84    171.82 o 
  -9   6   7        0.25      122.45     84.36 o 
  -8   6   7     1832.79     1712.34    202.89 o 
  -7   6   7      137.14      181.01    105.15 o 
  -6   6   7     7991.63     8090.47    271.03 o 
  -5   6   7        1.64      275.58    103.92 o 
  -4   6   7     2839.61     2867.62     97.07 o 
  -3   6   7      240.85      252.38     63.65 o 
  -2   6   7     3749.38     2939.80     97.66 o 
  -1   6   7      107.07      164.63     53.79 o 
   0   6   7       19.04       43.82     29.42 o 
   1   6   7      127.31      271.42     69.52 o 
   2   6   7    26470.40    26062.66    329.38 o 
   3   6   7      168.29      169.80     50.35 o 
   4   6   7     3098.14     2844.35     91.14 o 
   5   6   7       68.17       87.63     48.03 o 
   6   6   7      202.20      226.80     62.98 o 
   7   6   7       22.49       63.37     42.17 o 
   8   6   7     2994.34     2746.03    157.65 o 
   9   6   7       12.85      101.83     70.02 o 
  10   6   7      248.16      135.38    142.11 o 
 -10   7   7       30.65      106.28    105.34 o 
  -9   7   7     2565.53     2684.11    233.89 o 
  -8   7   7      229.53      341.21    118.78 o 
  -7   7   7      318.09      413.62    148.83 o 
  -6   7   7      136.59      118.66     59.84 o 
  -5   7   7    19862.31    19994.67    528.27 o 
  -4   7   7      131.78      139.66     59.64 o 
  -3   7   7     4994.52     4488.68    124.29 o 
  -2   7   7      148.98      170.37     53.12 o 
  -1   7   7     9238.55     8641.53    226.22 o 
   0   7   7       10.16       39.85     36.51 o 
   1   7   7    21460.80    22413.85    554.55 o 
   2   7   7        2.49       70.00     45.95 o 
   3   7   7      543.73      453.60     78.90 o 
   4   7   7      114.32       85.62     55.56 o 
   5   7   7    15321.10    15408.60    249.50 o 
   6   7   7       11.41       64.94     39.63 o 
   7   7   7      724.61      701.02     95.70 o 
   8   7   7      280.97      220.57    172.50 o 
   9   7   7     3766.01     3817.96    373.13 o 
 -10   8   7       63.65      180.66    122.00 o 
  -9   8   7        2.40      134.79    113.65 o 
  -8   8   7    11442.99    13260.65    714.32 o 
  -7   8   7      157.34      156.58     97.00 o 
  -6   8   7    16823.98    18031.36    769.94 o 
  -5   8   7      492.62      647.23     92.89 o 
  -4   8   7     1723.78     1631.52    105.58 o 
  -3   8   7      372.54      359.71     74.40 o 
  -2   8   7     7747.56     7561.35    147.22 o 
  -1   8   7      188.33      138.39     61.72 o 
   0   8   7      845.47      871.26     72.40 o 
   1   8   7       31.61       46.63     31.79 o 
   2   8   7    21839.47    21028.13    233.84 o 
   3   8   7     1439.99     1349.62     87.71 o 
   4   8   7     9747.46     9703.50    230.89 o 
   5   8   7        2.07       49.27     44.12 o 
   6   8   7      973.36     1087.94    122.83 o 
   7   8   7        2.23       78.81     85.32 o 
   8   8   7     2693.03     3167.80    350.99 o 
   9   8   7      166.95      140.91    153.11 o 
  -9   9   7      225.77      296.03    151.29 o 
  -8   9   7       52.24       73.83    106.61 o 
  -7   9   7      474.64      486.13    109.28 o 
  -6   9   7       92.89      158.69     77.80 o 
  -5   9   7     3125.18     3025.16    123.56 o 
  -4   9   7     1449.14     1283.51    102.44 o 
  -3   9   7        8.60      111.39     61.42 o 
  -2   9   7     1026.56      950.86     98.68 o 
  -1   9   7      729.59      763.79     90.64 o 
   0   9   7      142.73      190.38     57.59 o 
   1   9   7    11618.27    11717.07    338.78 o 
   2   9   7     1454.41     1200.21     95.09 o 
   3   9   7     3597.12     3339.04    140.68 o 
   4   9   7        9.44       52.01     72.25 o 
   5   9   7     1170.35     1310.38    155.43 o 
   6   9   7      938.85      920.30    143.65 o 
   7   9   7      116.77      123.64     83.67 o 
   8   9   7     1471.34     1533.56    299.64 o 
  -8  10   7       71.96       66.52     71.11 o 
  -7  10   7      386.51      552.67    176.30 o 
  -6  10   7      239.50      288.35     96.23 o 
  -5  10   7     5995.75     6345.59    180.47 o 
  -4  10   7       84.50      109.78     55.80 o 
  -3  10   7      289.50      314.92     72.23 o 
  -2  10   7      566.75      598.03     89.09 o 
  -1  10   7       19.18       71.21     51.67 o 
   0  10   7      273.37      251.09     62.04 o 
   1  10   7     9259.47     9265.78    176.18 o 
   2  10   7      392.13      382.17     91.02 o 
   3  10   7        3.57      113.67     71.81 o 
   4  10   7      264.32      164.83    109.37 o 
   5  10   7     2344.03     2507.82    196.06 o 
   6  10   7      101.46      125.64    108.42 o 
   7  10   7      951.94      843.29    163.83 o 
   8  10   7       76.44      125.28    138.36 o 
  -7  11   7      344.69      369.05    134.24 o 
  -6  11   7     4575.92     4778.90    202.58 o 
  -5  11   7        1.32       95.27     64.88 o 
  -4  11   7     1507.96     1477.61    120.52 o 
  -3  11   7        0.06       68.91     53.92 o 
  -2  11   7     1456.75     1776.74    113.53 o 
  -1  11   7        2.79       85.17     65.07 o 
   0  11   7      258.35      331.65     85.96 o 
   1  11   7      259.09      216.63     72.00 o 
   2  11   7    14899.99    14990.58    211.87 o 
   3  11   7        2.62      150.22     79.24 o 
   4  11   7     1733.28     1246.52    479.14 o 
   5  11   7       36.31       88.27    105.90 o 
   6  11   7       81.36       75.12     97.25 o 
   7  11   7      269.26      184.75    113.00 o 
  -6  12   7        2.72       98.50     73.32 o 
  -5  12   7     5469.24     5537.74    208.17 o 
  -4  12   7       31.39      112.65     66.94 o 
  -3  12   7     3440.91     3346.96    172.85 o 
  -2  12   7       62.66      134.74     81.64 o 
  -1  12   7     5689.49     5729.43    174.18 o 
   0  12   7       38.24       72.30     61.81 o 
   1  12   7     5331.89     5248.03    160.00 o 
   2  12   7        0.65       81.27     61.53 o 
   3  12   7       85.70      138.89     97.13 o 
   4  12   7       12.20       69.02     76.37 o 
   5  12   7     1832.96     1959.55    200.60 o 
   6  12   7      171.60      275.87    138.81 o 
  -5  13   7       73.79      190.81     96.09 o 
  -4  13   7       44.33      131.54     86.37 o 
  -3  13   7       10.71      141.38     87.54 o 
  -2  13   7     4368.74     4448.36    167.32 o 
  -1  13   7       23.97       90.87     72.05 o 
   0  13   7      732.98      752.13    115.87 o 
   1  13   7       22.16       94.21     64.30 o 
   2  13   7     3141.69     2971.50    175.25 o 
   3  13   7       23.77       69.76     91.52 o 
   4  13   7     2549.91     2766.34    246.35 o 
  -2  14   7      263.33      225.95     78.26 o 
  -1  14   7      521.76      577.35    113.24 o 
   0  14   7        0.59      116.13     84.97 o 
   1  14   7      810.36      974.30    149.54 o 
   2  14   7      926.35      910.54    150.14 o 
 -11   0   8       52.94      113.20    160.18 o 
 -10   0   8      261.97      145.67    148.88 o 
  -9   0   8       36.90       78.06    117.61 o 
  -8   0   8     9961.18    10565.48    398.01 o 
  -7   0   8        3.43       26.66     71.71 o 
  -6   0   8      190.54      333.39    140.11 o 
  -5   0   8       30.35       48.54     91.37 o 
  -4   0   8    89582.07    96499.25    554.47 o 
  -3   0   8       23.03       75.76     55.73 o 
  -2   0   8   228561.30   245392.16   1278.01 o 
  -1   0   8     1309.69     1484.91     70.47 o 
   0   0   8     2840.49     3130.88    110.30 o 
   1   0   8      210.33      172.88     34.37 o 
   2   0   8    36699.86    35417.13    223.45 o 
   3   0   8      490.06      444.99     45.56 o 
   4   0   8      281.52      158.68     56.36 o 
   5   0   8      240.34      139.53     76.45 o 
   6   0   8     2041.38     1916.80    242.49 o 
   7   0   8       41.38       37.35     57.22 o 
   8   0   8    14276.53    14687.32    305.44 o 
   9   0   8      153.38       73.48     76.76 o 
  10   0   8     4785.85     4153.35    605.83 o 
  11   0   8       26.79       99.01     96.58 o 
 -11   1   8     3772.51     3645.27    581.75 o 
 -10   1   8       69.03       75.95     94.45 o 
  -9   1   8     2919.69     3255.88    222.27 o 
  -8   1   8      272.22      322.92    110.03 o 
  -7   1   8     4499.58     4417.31    151.07 o 
  -6   1   8      203.87      214.05    105.53 o 
  -5   1   8    37189.82    41637.11    328.83 o 
  -4   1   8     1688.46     1953.68    108.59 o 
  -3   1   8     1383.39     1511.10     64.34 o 
  -2   1   8     1934.24     2098.42     55.11 o 
  -1   1   8    10229.24     9909.51     76.17 o 
   0   1   8      151.37      227.70     67.23 o 
   1   1   8      110.47      149.09     38.88 o 
   2   1   8      521.68     1967.75    521.26 o 
   3   1   8    67575.96    68567.69    951.65 o 
   4   1   8      906.94      899.57     91.63 o 
   5   1   8    13523.87    13534.38    152.05 o 
   6   1   8      353.89      319.41     70.45 o 
   7   1   8      717.44      655.72     88.36 o 
   8   1   8      577.02      526.10     93.78 o 
   9   1   8     7311.45     7926.34    191.71 o 
  10   1   8      305.72      285.00     91.14 o 
  11   1   8     1029.01      896.25    145.38 o 
 -11   2   8      479.04      356.23    125.73 o 
 -10   2   8     2337.81     2518.10    229.39 o 
  -9   2   8      756.10      807.88    146.53 o 
  -8   2   8     4081.54     4306.90    219.63 o 
  -7   2   8      277.31      270.88     77.04 o 
  -6   2   8       55.99       76.22     79.28 o 
  -5   2   8    11398.81    12071.01    362.75 o 
  -4   2   8     4431.20     4249.95    115.55 o 
  -3   2   8      906.98      945.63     48.24 o 
  -2   2   8     2511.43     3128.53     60.12 o 
  -1   2   8      305.45      363.94     36.91 o 
   0   2   8     4987.71     5141.28     97.83 o 
   1   2   8      927.50      922.80     46.83 o 
   2   2   8    26557.83    26864.55    484.53 o 
   3   2   8    12127.90    12282.50    380.33 o 
   4   2   8     3975.64     4086.57     87.44 o 
   5   2   8     2012.69     1724.31     76.46 o 
   6   2   8     1746.91     1732.11    104.20 o 
   7   2   8      366.99      312.91     67.78 o 
   8   2   8      373.37      332.22     78.04 o 
   9   2   8      416.07      255.27    107.92 o 
  10   2   8      677.48      752.90    139.59 o 
  11   2   8        0.10      255.52     92.20 o 
 -11   3   8       57.56       76.00    112.11 o 
 -10   3   8     1371.52     1413.42    189.08 o 
  -9   3   8      352.77      395.14    124.63 o 
  -8   3   8       79.73      142.46     89.87 o 
  -7   3   8      901.29      971.78    105.59 o 
  -6   3   8      369.50      328.12     57.03 o 
  -5   3   8       76.98       75.28     40.08 o 
  -4   3   8    13013.28    12937.57    245.50 o 
  -3   3   8      882.85      893.69     46.20 o 
  -2   3   8      259.91      221.38     35.76 o 
  -1   3   8     1509.29     1241.91     49.94 o 
   0   3   8       14.45       38.89     20.47 o 
   1   3   8      116.11      180.35     44.77 o 
   2   3   8    15725.22    15556.51    277.51 o 
   3   3   8        3.30       41.18     22.29 o 
   4   3   8     1705.25     1548.38     67.87 o 
   5   3   8      457.67      451.70     54.79 o 
   6   3   8      462.54      487.86     76.30 o 
   7   3   8       13.17       55.79     40.66 o 
   8   3   8      392.68      372.31     78.53 o 
   9   3   8      279.89      177.33     74.59 o 
  10   3   8     1207.34     1079.91    123.01 o 
 -11   4   8     1857.23     1744.22    191.49 o 
 -10   4   8      898.96      603.93    142.71 o 
  -9   4   8      867.11      824.28    150.44 o 
  -8   4   8      376.83      417.15    132.25 o 
  -7   4   8     1074.91     1033.97    100.78 o 
  -6   4   8      809.37      737.56     97.50 o 
  -5   4   8    17327.28    16854.08    161.69 o 
  -4   4   8        5.70       28.98     29.07 o 
  -3   4   8     3619.85     3259.01    217.48 o 
  -2   4   8      512.47      540.59     64.19 o 
  -1   4   8       98.02       74.83     36.15 o 
   0   4   8       83.67      116.48     37.81 o 
   1   4   8       20.61       59.97     29.22 o 
   2   4   8       51.18       52.17     29.87 o 
   3   4   8    11208.54    10278.96    202.54 o 
   4   4   8     1928.62     1882.11     74.57 o 
   5   4   8     4841.57     4411.59    164.72 o 
   6   4   8      203.72      198.30     69.38 o 
   7   4   8       55.91       63.50     47.95 o 
   8   4   8       25.06       64.77     51.14 o 
   9   4   8     4106.88     4487.50    288.57 o 
  10   4   8        3.88       98.69     81.32 o 
 -11   5   8      124.08       90.63    106.47 o 
 -10   5   8       66.21       46.21     79.94 o 
  -9   5   8       30.64      127.60    105.16 o 
  -8   5   8      472.63      517.93    139.72 o 
  -7   5   8      334.27      335.98     88.71 o 
  -6   5   8      401.29      436.68     94.11 o 
  -5   5   8      283.19      214.29     73.72 o 
  -4   5   8    12974.15    12745.51    260.72 o 
  -3   5   8       22.91       73.68     38.24 o 
  -2   5   8     4886.12     4596.12    138.01 o 
  -1   5   8      705.36      780.70     62.85 o 
   0   5   8    13362.10    13298.10    315.81 o 
   1   5   8       21.31       39.08     25.98 o 
   2   5   8    28325.39    28091.75    455.63 o 
   3   5   8     1036.72      975.10     45.30 o 
   4   5   8     1523.91     1592.95     79.19 o 
   5   5   8      844.25      762.75     64.06 o 
   6   5   8     4201.35     4294.60    137.95 o 
   7   5   8       51.82       62.71     45.84 o 
   8   5   8     4003.91     3746.94    162.33 o 
   9   5   8      699.59     1162.67    191.09 o 
  10   5   8     2644.97     2621.00    187.13 o 
 -10   6   8        2.58      122.33    105.11 o 
  -9   6   8     1253.63     1044.41    220.36 o 
  -8   6   8        0.15       91.17     98.14 o 
  -7   6   8     2976.35     2936.14    206.70 o 
  -6   6   8       29.67      255.06     84.64 o 
  -5   6   8    14251.19    14293.22    289.80 o 
  -4   6   8      151.89      462.04     81.92 o 
  -3   6   8     2545.53     2870.72    104.84 o 
  -2   6   8        1.54       47.63     33.68 o 
  -1   6   8    19752.70    19375.70    268.48 o 
   0   6   8        7.43       68.65     39.53 o 
   1   6   8    13136.83    13530.19    160.30 o 
   2   6   8      223.33      278.30     52.91 o 
   3   6   8     2187.18     2037.58     83.66 o 
   4   6   8       38.33       61.04     37.00 o 
   5   6   8     1871.32     1757.12     92.26 o 
   6   6   8        3.37       66.01     39.32 o 
   7   6   8      218.57      122.79     51.24 o 
   8   6   8      106.45      180.10     91.05 o 
   9   6   8     1378.27     1391.22    152.50 o 
  10   6   8        9.72      365.26    402.96 o 
 -10   7   8        2.29       97.95    103.19 o 
  -9   7   8       44.14       92.27     87.35 o 
  -8   7   8     2845.78     2955.56    228.77 o 
  -7   7   8      207.92      425.61    115.18 o 
  -6   7   8      271.62      209.22     82.32 o 
  -5   7   8      679.20      864.39     94.16 o 
  -4   7   8      662.76      630.26     79.42 o 
  -3   7   8       15.73       72.35     45.46 o 
  -2   7   8      564.13      523.27     72.97 o 
  -1   7   8      608.56      564.19     75.19 o 
   0   7   8      746.60      722.22     78.34 o 
   1   7   8       80.44      107.11     39.30 o 
   2   7   8       44.23       86.18     45.14 o 
   3   7   8     1049.46     1153.52     77.96 o 
   4   7   8      472.66      430.29     73.92 o 
   5   7   8      239.13      347.26     73.69 o 
   6   7   8     3339.32     3216.03    123.00 o 
   7   7   8      220.16      116.53     63.42 o 
   8   7   8        0.88       49.75     82.42 o 
   9   7   8      123.38      114.43    151.93 o 
  -9   8   8      444.97      321.36    136.57 o 
  -8   8   8     1402.79     1369.70    179.10 o 
  -7   8   8     1508.24     1406.24    230.41 o 
  -6   8   8     1608.69     1632.78    129.37 o 
  -5   8   8     3412.43     3366.39    148.33 o 
  -4   8   8     1746.97     1570.26    102.82 o 
  -3   8   8      430.18      427.62     79.12 o 
  -2   8   8      840.25      851.12     93.97 o 
  -1   8   8      604.48      596.80     76.97 o 
   0   8   8      775.98      772.83     74.60 o 
   1   8   8      203.00      239.22     56.30 o 
   2   8   8     7108.09     6973.73    137.69 o 
   3   8   8      414.00      392.62     83.28 o 
   4   8   8      625.59      578.14     90.26 o 
   5   8   8       68.70       36.35     47.98 o 
   6   8   8      857.92      816.40    136.10 o 
   7   8   8      113.27      193.41    172.87 o 
   8   8   8      151.51      203.21    144.30 o 
   9   8   8       99.55       38.93    156.55 o 
  -9   9   8       88.51      113.71    141.59 o 
  -8   9   8      174.05      151.28     88.30 o 
  -7   9   8      110.24      222.32    100.59 o 
  -6   9   8       77.13       97.33     63.13 o 
  -5   9   8     2507.51     2463.24    123.91 o 
  -4   9   8     5133.53     4818.87    167.41 o 
  -3   9   8      537.29      483.56     76.15 o 
  -2   9   8      383.66      398.48     73.36 o 
  -1   9   8      165.21      138.97     52.74 o 
   0   9   8     1449.38     1365.51     89.53 o 
   1   9   8      386.03      430.25     65.13 o 
   2   9   8     1861.31     1755.47    101.10 o 
   3   9   8     1764.41     1712.87    103.92 o 
   4   9   8      356.61      282.76     90.64 o 
   5   9   8     1110.43     1194.71    169.79 o 
   6   9   8     1139.53     1321.33    178.83 o 
   7   9   8        1.48       91.61    162.49 o 
   8   9   8      616.48      674.36    237.46 o 
  -8  10   8      121.20      268.77    125.81 o 
  -7  10   8     2974.43     2978.85    229.77 o 
  -6  10   8       75.68       95.85     62.64 o 
  -5  10   8     2677.03     2572.20    132.24 o 
  -4  10   8     1768.29     1664.13    111.93 o 
  -3  10   8      346.34      297.03     67.55 o 
  -2  10   8     1034.96      993.97     94.32 o 
  -1  10   8       44.76       65.96     46.20 o 
   0  10   8      815.92      864.32     84.98 o 
   1  10   8      965.77      989.47     97.04 o 
   2  10   8        9.68       53.97     45.27 o 
   3  10   8     1949.86     1867.24    167.50 o 
   4  10   8      860.69      835.74    160.27 o 
   5  10   8      286.02      209.53     86.84 o 
   6  10   8      161.91      176.79    108.30 o 
   7  10   8       24.76      139.22    164.55 o 
  -7  11   8       88.24      150.47    103.31 o 
  -6  11   8       35.61       86.28     97.55 o 
  -5  11   8       27.98       86.38     61.67 o 
  -4  11   8      980.06      965.59    122.46 o 
  -3  11   8      242.59      282.89     73.55 o 
  -2  11   8      282.70      299.04     78.55 o 
  -1  11   8      741.64      833.19    105.27 o 
   0  11   8        4.07       42.27     57.89 o 
   1  11   8        7.23      134.92     82.03 o 
   2  11   8     2827.75     2737.33    149.77 o 
   3  11   8        8.75       73.33     83.09 o 
   4  11   8       80.11      216.40    212.01 o 
   5  11   8       37.25      108.02    106.45 o 
   6  11   8      399.07      422.97    154.89 o 
   7  11   8      339.87      364.47    131.90 o 
  -6  12   8        0.54       91.67     92.63 o 
  -5  12   8       80.52      195.94     69.54 o 
  -4  12   8     1517.93     1487.43    127.57 o 
  -3  12   8        9.32      118.69     86.28 o 
  -2  12   8     2279.22     1920.58    135.88 o 
  -1  12   8      180.44      188.55     81.34 o 
   0  12   8      402.35      314.98     81.46 o 
   1  12   8       35.92      102.58     67.25 o 
   2  12   8     1380.97     1442.10    141.62 o 
   3  12   8      116.25      166.48    110.97 o 
   4  12   8       18.94       71.11     90.81 o 
   5  12   8      126.10      154.20    122.03 o 
  -5  13   8     4225.66     4099.42    187.32 o 
  -4  13   8       29.00       99.42    117.86 o 
  -3  13   8      829.18      601.14    120.98 o 
  -2  13   8       70.32       94.52     63.95 o 
  -1  13   8     1108.91     1260.35    133.68 o 
   0  13   8       48.30      210.74    127.72 o 
   1  13   8      489.14      572.43    128.20 o 
   2  13   8       69.57      146.86     80.45 o 
   3  13   8     1388.72     1310.64    195.03 o 
   4  13   8        0.50      150.46    104.50 o 
  -2  14   8      451.06      614.51    113.51 o 
  -1  14   8      254.05      313.17    132.76 o 
   0  14   8     1970.36     2334.75    176.92 o 
   1  14   8      194.79      202.32     97.15 o 
 -11   1   9      261.86      272.10    126.69 o 
 -10   1   9      113.40      102.12    105.06 o 
  -9   1   9       10.68       52.97     78.14 o 
  -8   1   9     1966.16     1876.45    175.27 o 
  -7   1   9      121.63      151.55     66.44 o 
  -6   1   9      403.06      433.49    112.87 o 
  -5   1   9      315.69      510.58     98.40 o 
  -4   1   9    12328.46    13260.06    196.93 o 
  -3   1   9      498.81      495.12     53.82 o 
  -2   1   9     1991.78     1961.95     55.99 o 
  -1   1   9      876.95      872.59     41.38 o 
   0   1   9     8862.62     8626.91     99.06 o 
   1   1   9      483.22     1676.60    390.61 o 
   2   1   9     5821.35     5602.92     68.33 o 
   3   1   9     3507.46     3251.16     59.99 o 
   4   1   9    20249.79    21322.72    290.85 o 
   5   1   9      608.20      596.85     78.76 o 
   6   1   9     1360.30     1278.11     97.05 o 
   7   1   9      509.89      451.05     74.39 o 
   8   1   9     3718.69     3574.52    163.57 o 
   9   1   9      295.35      250.22     80.32 o 
  10   1   9     1145.69     1129.72    120.74 o 
  11   1   9        2.33      219.71    142.23 o 
 -11   2   9     1959.69     2072.06    225.47 o 
 -10   2   9     1763.85     1289.07    266.52 o 
  -9   2   9      193.12      243.32    121.10 o 
  -8   2   9      637.48      651.32    157.43 o 
  -7   2   9     2089.49     2100.01    125.62 o 
  -6   2   9     1373.84     1378.97    108.46 o 
  -5   2   9    13883.92    14831.68    184.05 o 
  -4   2   9     3558.27     3398.18     86.51 o 
  -3   2   9      325.85      219.66     38.62 o 
  -2   2   9      518.70      567.50     41.04 o 
  -1   2   9      296.27      263.27     34.73 o 
   0   2   9     3428.64     3147.74     83.17 o 
   1   2   9      245.00      319.08     45.17 o 
   2   2   9     7402.85     7550.53    123.18 o 
   3   2   9    52894.29    52405.40   1339.97 o 
   4   2   9      274.81      303.72     43.58 o 
   5   2   9     9421.87     9518.96    140.33 o 
   6   2   9     1040.31      920.50     86.91 o 
   7   2   9      557.15      469.28     83.04 o 
   8   2   9      624.27      557.00     89.07 o 
   9   2   9      295.80      269.65     74.82 o 
  10   2   9      703.32      848.66    172.17 o 
 -11   3   9      515.40      400.31    146.43 o 
 -10   3   9     3993.62     4058.27    243.96 o 
  -9   3   9     1207.73     1119.98    187.19 o 
  -8   3   9       88.67       62.02     67.75 o 
  -7   3   9     3366.29     3496.52    146.80 o 
  -6   3   9      881.94      910.63     74.32 o 
  -5   3   9      146.25      170.59     48.29 o 
  -4   3   9    21884.21    22671.62    328.78 o 
  -3   3   9        4.50       39.37     20.13 o 
  -2   3   9      742.54      867.00     48.58 o 
  -1   3   9      370.14      290.56     42.37 o 
   0   3   9     3307.35     2711.01    131.65 o 
   1   3   9      452.97      421.96     53.41 o 
   2   3   9     1052.66      947.96     43.65 o 
   3   3   9      693.32      639.46     44.93 o 
   4   3   9       52.06       35.15     24.97 o 
   5   3   9      389.64      355.66     52.78 o 
   6   3   9     2230.72     2319.33    131.99 o 
   7   3   9       15.84       63.00     52.03 o 
   8   3   9      106.86       96.20     51.09 o 
   9   3   9      399.54      257.83     83.94 o 
  10   3   9     2551.11     2877.69    193.49 o 
 -11   4   9     2672.19     2173.65    509.20 o 
 -10   4   9      169.44      304.42    145.66 o 
  -9   4   9     1714.58     1739.72    198.29 o 
  -8   4   9     1672.80     1713.89    178.05 o 
  -7   4   9     1495.14     1544.55    118.21 o 
  -6   4   9      114.34      124.26     55.23 o 
  -5   4   9      620.75      681.31     66.85 o 
  -4   4   9     1208.95     1165.37     52.37 o 
  -3   4   9     2615.36     2172.79     58.26 o 
  -2   4   9      579.30      782.63     72.39 o 
  -1   4   9       59.56      163.53     39.63 o 
   0   4   9       82.26      121.22     36.29 o 
   1   4   9     3471.00     3557.97     88.80 o 
   2   4   9     1229.77     1332.81     73.23 o 
   3   4   9     4981.09     4265.06     68.42 o 
   4   4   9      173.96      159.80     41.27 o 
   5   4   9       78.69       76.18     47.92 o 
   6   4   9       30.50       59.64     45.37 o 
   7   4   9      756.82      760.98     89.51 o 
   8   4   9      601.88      531.94     90.48 o 
   9   4   9      554.81     2091.33    240.56 o 
  10   4   9       88.26       98.96     84.86 o 
 -11   5   9     1925.81     1802.07    231.63 o 
 -10   5   9       45.21      239.65    119.95 o 
  -9   5   9     1247.35     1095.51    167.50 o 
  -8   5   9       15.89       55.74     63.69 o 
  -7   5   9     3492.47     3364.60    142.62 o 
  -6   5   9      879.47      908.04    108.07 o 
  -5   5   9      103.07      105.82     52.75 o 
  -4   5   9     1970.66     2032.51     95.01 o 
  -3   5   9      288.58      182.61     50.88 o 
  -2   5   9       79.22       86.27     51.77 o 
  -1   5   9     1144.29     1114.21     82.59 o 
   0   5   9     1003.38      864.77     54.48 o 
   1   5   9     2551.88     2422.39     74.13 o 
   2   5   9      352.19      299.51     53.31 o 
   3   5   9    14363.90    14109.79    146.70 o 
   4   5   9     1756.69     1740.64     81.21 o 
   5   5   9      964.77      964.40     73.94 o 
   6   5   9      261.43      244.35     69.02 o 
   7   5   9      144.09       88.52     53.18 o 
   8   5   9        7.21       65.94     83.17 o 
   9   5   9     2211.24     2073.08    206.08 o 
  10   5   9      236.26     1511.27    263.47 o 
 -10   6   9     2040.27     1896.09    217.50 o 
  -9   6   9       96.44      112.86     97.82 o 
  -8   6   9      206.48      342.72    142.56 o 
  -7   6   9       61.80       70.61     47.73 o 
  -6   6   9    12421.85    12199.37    442.14 o 
  -5   6   9      101.63      167.12     65.77 o 
  -4   6   9    38991.16    39858.20    457.96 o 
  -3   6   9      141.34      171.73     75.71 o 
  -2   6   9     4789.28     5361.04    130.90 o 
  -1   6   9       35.61      117.81     50.60 o 
   0   6   9    11400.40    10640.77    270.45 o 
   1   6   9       86.08       81.82     29.46 o 
   2   6   9     4218.75     3961.88     92.46 o 
   3   6   9        0.78       64.42     35.21 o 
   4   6   9     6439.81     6085.94    117.37 o 
   5   6   9      107.56      114.75     48.14 o 
   6   6   9     3742.74     3591.48    133.57 o 
   7   6   9       29.23       66.01     59.69 o 
   8   6   9       23.87       48.77     82.04 o 
   9   6   9       42.05       77.24     67.31 o 
 -10   7   9       15.79       94.85     77.84 o 
  -9   7   9      162.04      116.59    119.25 o 
  -8   7   9        0.50       31.51     74.99 o 
  -7   7   9    17231.64    18369.10   1023.97 o 
  -6   7   9       17.53       80.01     54.89 o 
  -5   7   9    13558.31    13647.02    340.82 o 
  -4   7   9        0.64       57.91     49.22 o 
  -3   7   9     9965.07     9686.72    157.94 o 
  -2   7   9       22.09       44.67     37.94 o 
  -1   7   9     9898.60     9528.37    175.72 o 
   0   7   9        2.79       60.62     39.58 o 
   1   7   9     3324.49     3240.47     93.24 o 
   2   7   9      220.82      227.97     49.63 o 
   3   7   9    35246.30    34945.11    477.77 o 
   4   7   9       58.03       85.86     49.66 o 
   5   7   9     2573.74     2378.49    120.31 o 
   6   7   9      307.31      194.75     73.31 o 
   7   7   9     5010.77     5301.36    194.53 o 
   8   7   9       16.79       77.01     76.05 o 
   9   7   9      698.40      995.69    191.25 o 
  -9   8   9      104.93      130.75    107.69 o 
  -8   8   9     1724.53     2087.74    220.96 o 
  -7   8   9      204.35      218.09     97.08 o 
  -6   8   9      385.00      355.34    100.86 o 
  -5   8   9     1183.72     1347.98    130.47 o 
  -4   8   9     8942.03     8770.28    169.02 o 
  -3   8   9       58.32      101.71     58.31 o 
  -2   8   9      715.32      533.92     87.48 o 
  -1   8   9        2.15       48.17     39.06 o 
   0   8   9     8594.27     8527.72    136.27 o 
   1   8   9      642.89      621.28     70.82 o 
   2   8   9    15596.26    15764.38    317.70 o 
   3   8   9       11.15       38.02     32.96 o 
   4   8   9       22.54       73.97     56.65 o 
   5   8   9       22.68       85.62     60.65 o 
   6   8   9     3478.25     3780.29    204.56 o 
   7   8   9       22.12       16.29    120.95 o 
   8   8   9      204.81       98.05    121.11 o 
   9   8   9        0.06        6.02    112.92 o 
  -9   9   9      376.95      248.42     97.97 o 
  -8   9   9      401.75      364.62    109.89 o 
  -7   9   9      101.89      105.60     76.44 o 
  -6   9   9       41.68       79.68     57.61 o 
  -5   9   9      395.85      279.12     84.08 o 
  -4   9   9     3540.00     3576.76    134.10 o 
  -3   9   9     3214.35     2987.39    123.94 o 
  -2   9   9      144.27      104.09     58.41 o 
  -1   9   9      325.28      349.44     75.57 o 
   0   9   9      716.69      711.50     77.32 o 
   1   9   9     2499.53     2361.04    100.03 o 
   2   9   9      734.60      728.58     89.13 o 
   3   9   9     1673.89     1549.39     96.12 o 
   4   9   9      863.55      877.58    141.14 o 
   5   9   9       40.46      127.39     99.70 o 
   6   9   9      871.24      862.73    162.53 o 
   7   9   9     1020.56     1276.64    256.47 o 
   8   9   9      124.75      136.02    138.55 o 
  -8  10   9      224.75      277.15    125.58 o 
  -7  10   9     3415.85     4036.10    241.10 o 
  -6  10   9      412.68      346.00     94.04 o 
  -5  10   9     1443.97     1440.14    137.48 o 
  -4  10   9     1631.87     1585.20    114.21 o 
  -3  10   9     2718.86     2791.52    123.25 o 
  -2  10   9        0.68       47.65     43.66 o 
  -1  10   9      840.40      770.45     85.47 o 
   0  10   9       13.52       43.53     45.95 o 
   1  10   9      468.69      512.19     80.67 o 
   2  10   9      342.14      362.48    103.34 o 
   3  10   9    11278.20    11092.65    275.22 o 
   4  10   9     1776.96     1671.98    168.84 o 
   5  10   9       36.58       49.42     63.74 o 
   6  10   9     1192.46     1082.17    171.83 o 
   7  10   9      985.96     1178.87    287.80 o 
  -7  11   9      105.19      113.70     94.62 o 
  -6  11   9     1136.07     1006.21    129.28 o 
  -5  11   9        5.62       92.28     67.95 o 
  -4  11   9     6848.46     6823.17    174.08 o 
  -3  11   9       42.64      145.21     66.38 o 
  -2  11   9      595.61      482.41     82.08 o 
  -1  11   9       68.00       95.38     61.88 o 
   0  11   9     1177.57     1406.96    115.52 o 
   1  11   9       24.62       46.02     64.36 o 
   2  11   9     5282.10     5530.57    193.49 o 
   3  11   9        0.27       63.10     89.90 o 
   4  11   9     3331.86     3424.04    238.12 o 
   5  11   9        5.24      113.05    109.07 o 
   6  11   9     5265.55     5950.51    273.12 o 
  -6  12   9       39.52      150.47    124.15 o 
  -5  12   9     1357.54     1442.29    122.59 o 
  -4  12   9       49.10      125.75     67.49 o 
  -3  12   9     5375.43     5571.49    171.76 o 
  -2  12   9        0.67       69.59     61.88 o 
  -1  12   9     4449.24     4857.37    164.05 o 
   0  12   9        7.35       74.58     70.57 o 
   1  12   9      925.36      968.38    135.83 o 
   2  12   9       79.27       69.09     64.40 o 
   3  12   9     6009.99     6158.62    268.23 o 
   4  12   9       20.71      162.87    111.66 o 
   5  12   9      443.19      371.52    142.15 o 
  -4  13   9     2615.93     2524.55    178.16 o 
  -3  13   9       83.65      133.17     83.02 o 
  -2  13   9       82.05       80.01     64.95 o 
  -1  13   9       33.22       85.66     86.59 o 
   0  13   9     6100.73     6077.19    223.89 o 
   1  13   9       28.76      132.32     86.32 o 
   2  13   9      358.40      397.21    104.48 o 
   3  13   9       60.72      107.56    125.77 o 
   4  13   9     2189.15     2383.35    246.37 o 
  -2  14   9       22.33       90.76     84.87 o 
  -1  14   9     1737.45     1561.35    170.65 o 
   0  14   9      742.66      680.64    166.04 o 
   1  14   9      127.33      103.05    104.21 o 
 -11   0  10       10.55      115.96    124.86 o 
 -10   0  10     1146.54      713.85    177.76 o 
  -9   0  10       20.21      141.73    129.43 o 
  -8   0  10       12.57       32.85     70.08 o 
  -7   0  10       39.29       60.07     85.01 o 
  -6   0  10    25369.22    25664.95    426.78 o 
  -5   0  10      141.63      185.16    105.15 o 
  -4   0  10    64563.65    67942.02   2326.20 o 
  -3   0  10        1.83       56.45     48.39 o 
  -2   0  10     3322.51     2954.06     99.03 o 
  -1   0  10       35.75       48.35     33.25 o 
   0   0  10     5725.88     5653.27    153.88 o 
   1   0  10       90.33      104.79     27.35 o 
   2   0  10      273.98      462.85     49.62 o 
   3   0  10      485.33      447.87     47.21 o 
   4   0  10    35887.69    34631.06    440.97 o 
   5   0  10       17.73       25.74     46.06 o 
   6   0  10    11771.79    11684.13    420.53 o 
   7   0  10      126.51       90.69     62.72 o 
   8   0  10     3143.07     3303.34    219.65 o 
   9   0  10      222.96      180.31     99.68 o 
  10   0  10      222.67      187.10     98.09 o 
 -11   1  10     2229.79     1777.62    487.31 o 
 -10   1  10       29.35       73.77     90.28 o 
  -9   1  10     2023.96     2133.80    203.01 o 
  -8   1  10      181.47      111.66     93.63 o 
  -7   1  10     2816.81     2684.23    128.30 o 
  -6   1  10       13.28       61.13     65.30 o 
  -5   1  10     1220.88     1145.97    111.23 o 
  -4   1  10      328.88      403.19     63.57 o 
  -3   1  10    58252.13    59023.25   1631.74 o 
  -2   1  10       37.84       58.77     25.07 o 
  -1   1  10      568.79      481.62     38.51 o 
   0   1  10        4.63      510.27    116.41 o 
   1   1  10    29844.00    30503.28    411.11 o 
   2   1  10        9.03       73.50     25.06 o 
   3   1  10    16605.31    15992.02    256.44 o 
   4   1  10      536.02      471.35     42.47 o 
   5   1  10     1033.69     1036.55     81.47 o 
   6   1  10       29.63       60.74     48.71 o 
   7   1  10     9196.79     8981.42    306.28 o 
   8   1  10      308.33      224.63     72.05 o 
   9   1  10       10.13       67.87     52.78 o 
  10   1  10        1.92      721.36    175.81 o 
 -11   2  10      454.52      624.02    167.26 o 
 -10   2  10     5245.32     5618.02    264.29 o 
  -9   2  10      266.16      343.76    125.78 o 
  -8   2  10        1.47       71.65     72.05 o 
  -7   2  10     1369.45     1291.83    113.42 o 
  -6   2  10     6110.74     6041.41    144.92 o 
  -5   2  10      171.50      244.05     70.76 o 
  -4   2  10    13709.28    14078.05    125.62 o 
  -3   2  10     2945.64     2754.40     72.74 o 
  -2   2  10      110.49       85.71     29.96 o 
  -1   2  10        3.24       92.30     44.39 o 
   0   2  10    14917.16    15358.27    222.70 o 
   1   2  10      663.11      646.86     50.01 o 
   2   2  10     1282.06     1369.65     43.15 o 
   3   2  10     6496.19     6752.44    128.90 o 
   4   2  10     4235.90     4073.68    132.33 o 
   5   2  10      223.28      279.31     66.37 o 
   6   2  10     1938.67     1981.66    107.40 o 
   7   2  10       21.84       58.20     43.88 o 
   8   2  10     2040.82     2028.42    119.10 o 
   9   2  10       60.59       95.21     77.03 o 
  10   2  10     2206.13     2452.19    192.89 o 
 -11   3  10      600.35      391.77    135.79 o 
 -10   3  10     2848.04     3426.96    242.75 o 
  -9   3  10      162.13      205.97    106.65 o 
  -8   3  10     1810.01     1747.17    193.77 o 
  -7   3  10     1978.84     1924.10    121.60 o 
  -6   3  10     3907.23     3733.47    112.00 o 
  -5   3  10      172.02      137.96     47.40 o 
  -4   3  10    17043.97    17310.20    178.38 o 
  -3   3  10       34.02       45.67     24.87 o 
  -2   3  10     2663.00     2396.33     56.79 o 
  -1   3  10        7.57       36.53     29.49 o 
   0   3  10     6431.70     5968.92    160.37 o 
   1   3  10     1871.38     1809.24     69.45 o 
   2   3  10     3278.79     3625.39     58.52 o 
   3   3  10     2316.55     2353.67     59.25 o 
   4   3  10     8767.40     8769.73    155.56 o 
   5   3  10     4202.83     3921.30    128.69 o 
   6   3  10     1684.62     1626.15    100.98 o 
   7   3  10      180.54      116.32     54.63 o 
   8   3  10     1662.19     1643.33    184.34 o 
   9   3  10        4.00       93.19     62.60 o 
  10   3  10     1488.92     2647.78    258.53 o 
 -11   4  10     4538.19     4321.12    277.57 o 
 -10   4  10       58.50      109.13    110.86 o 
  -9   4  10     2574.83     2921.12    220.60 o 
  -8   4  10        2.47      114.57     87.86 o 
  -7   4  10     2523.73     2544.07    134.76 o 
  -6   4  10        2.72       35.77     46.51 o 
  -5   4  10     1349.83     1307.27     73.85 o 
  -4   4  10     1069.94     1130.15     57.92 o 
  -3   4  10    13262.64    12227.80    250.34 o 
  -2   4  10      403.98      366.01     36.10 o 
  -1   4  10       10.64       67.00     28.23 o 
   0   4  10      481.51      479.36     45.25 o 
   1   4  10    19432.04    18357.33    732.19 o 
   2   4  10     2429.69     2588.35     72.48 o 
   3   4  10     6727.62     5834.16     80.14 o 
   4   4  10       15.37       38.58     24.86 o 
   5   4  10     3701.79     3629.70     96.41 o 
   6   4  10      744.82      690.95     80.51 o 
   7   4  10     4251.43     4482.04    173.86 o 
   8   4  10       98.01      104.19     61.51 o 
   9   4  10        1.46      117.07     81.71 o 
  10   4  10      125.54       76.40     88.02 o 
 -11   5  10      125.26      154.10    118.81 o 
 -10   5  10     4078.88     4422.38    266.41 o 
  -9   5  10      138.11      107.17     95.32 o 
  -8   5  10      306.62      157.02     93.36 o 
  -7   5  10      532.63      523.98    110.13 o 
  -6   5  10    16830.99    16774.04    299.89 o 
  -5   5  10      540.92      451.57     80.61 o 
  -4   5  10    12361.73    12493.59    219.71 o 
  -3   5  10     1428.20     1305.26     83.30 o 
  -2   5  10     5125.97     4717.02    132.52 o 
  -1   5  10        1.87       37.06     19.55 o 
   0   5  10     7240.64     6116.70    306.46 o 
   1   5  10      523.50      422.02     45.37 o 
   2   5  10     1020.98      884.37     71.01 o 
   3   5  10     1156.52     1067.04     61.20 o 
   4   5  10    17284.73    17294.42    171.57 o 
   5   5  10       45.95       47.09     36.99 o 
   6   5  10       50.11      106.84     59.95 o 
   7   5  10      107.44       83.55     61.17 o 
   8   5  10     1388.94     1508.24    155.62 o 
   9   5  10      131.91      189.49     96.71 o 
  10   5  10     2072.25     2268.84    198.44 o 
 -10   6  10      146.96      391.93    114.46 o 
  -9   6  10      365.22      276.94    125.06 o 
  -8   6  10       10.31       74.87     78.70 o 
  -7   6  10      757.90      656.15     96.69 o 
  -6   6  10       76.99      369.52    100.06 o 
  -5   6  10     1333.68     1272.65    103.82 o 
  -4   6  10      210.47      317.64     79.44 o 
  -3   6  10    22303.87    23396.53    247.58 o 
  -2   6  10       23.74       84.71     49.32 o 
  -1   6  10     8057.22     7908.72    202.22 o 
   0   6  10       26.05       62.78     38.78 o 
   1   6  10     3507.56     3190.64     76.98 o 
   2   6  10        8.75       93.19     43.73 o 
   3   6  10     2062.77     1864.67     96.73 o 
   4   6  10       30.38       92.79     45.63 o 
   5   6  10        2.35       38.68     42.91 o 
   6   6  10       57.74      133.02     59.50 o 
   7   6  10     3225.72     3130.77    161.84 o 
   8   6  10        1.03       64.76     64.56 o 
   9   6  10      170.30      151.38     79.50 o 
 -10   7  10        4.93       91.92     94.08 o 
  -9   7  10        8.20      300.01    169.50 o 
  -8   7  10      288.33      178.77     99.30 o 
  -7   7  10      648.49      597.66     83.48 o 
  -6   7  10      332.08      280.90     77.27 o 
  -5   7  10        8.52      262.68     81.48 o 
  -4   7  10        2.83       39.63     53.90 o 
  -3   7  10      592.04      431.00     87.80 o 
  -2   7  10       18.36       84.37     54.61 o 
  -1   7  10       84.38      131.99     55.02 o 
   0   7  10       41.06       71.73     39.30 o 
   1   7  10      558.03      605.54     72.45 o 
   2   7  10       81.93       91.12     37.84 o 
   3   7  10      634.48      814.59     73.43 o 
   4   7  10      162.89      135.54     54.36 o 
   5   7  10       31.15       56.09     45.48 o 
   6   7  10     5249.40     4894.24    145.44 o 
   7   7  10      143.47      229.29     72.37 o 
   8   7  10        3.50       68.99     62.51 o 
   9   7  10        4.79      237.98    361.93 o 
  -9   8  10      382.00      296.42    127.49 o 
  -8   8  10       71.23      144.77     96.96 o 
  -7   8  10      312.57      254.43    110.60 o 
  -6   8  10     1334.36     1357.12    104.98 o 
  -5   8  10      873.40      774.96    110.65 o 
  -4   8  10     1716.86     1560.90    128.19 o 
  -3   8  10     1753.11     1608.31    103.60 o 
  -2   8  10      409.70      372.03     75.90 o 
  -1   8  10      303.16      287.55     72.51 o 
   0   8  10     1365.87     1294.68     86.78 o 
   1   8  10     8496.10     8476.53    138.23 o 
   2   8  10      495.63      529.73     84.37 o 
   3   8  10      310.25      355.95     86.01 o 
   4   8  10      313.28      236.85     71.06 o 
   5   8  10      131.46      146.57     67.49 o 
   6   8  10      476.43      490.03     88.49 o 
   7   8  10        4.92      115.30     96.88 o 
   8   8  10      286.14      152.65    150.86 o 
  -9   9  10      707.79      613.16    145.77 o 
  -8   9  10     1003.95      736.53    144.34 o 
  -7   9  10       50.56       82.79     73.90 o 
  -6   9  10      786.92      728.85    124.24 o 
  -5   9  10      471.72      450.80     99.58 o 
  -4   9  10     2743.52     2565.71    144.20 o 
  -3   9  10     3187.69     2977.29    120.81 o 
  -2   9  10       11.69       60.50     42.94 o 
  -1   9  10      137.27      120.85     57.72 o 
   0   9  10       95.48      122.32     52.68 o 
   1   9  10     2441.05     2240.99    102.46 o 
   2   9  10       40.66       81.63     50.84 o 
   3   9  10      272.02      237.62     79.43 o 
   4   9  10      991.62      969.88    109.59 o 
   5   9  10      163.60      242.23    100.11 o 
   6   9  10      650.52      671.04    145.04 o 
   7   9  10     1625.58     1834.15    270.90 o 
   8   9  10      303.58      251.29    167.63 o 
  -8  10  10        0.54       80.56    106.75 o 
  -7  10  10      202.73      308.29    118.46 o 
  -6  10  10      227.00      319.88     97.27 o 
  -5  10  10       84.07      226.79    105.14 o 
  -4  10  10     1238.50     1195.46    114.43 o 
  -3  10  10     1430.96     1465.58    111.13 o 
  -2  10  10      514.28      491.62     85.88 o 
  -1  10  10      345.90      351.64     77.29 o 
   0  10  10      675.29      690.61     80.41 o 
   1  10  10      160.33      214.83     68.40 o 
   2  10  10      667.52      725.17    105.08 o 
   3  10  10     4986.79     4781.63    225.71 o 
   4  10  10     2961.22     2907.59    213.37 o 
   5  10  10       34.62       72.89     88.53 o 
   6  10  10     1285.38     1356.67    185.07 o 
   7  10  10     1177.60     1297.44    284.26 o 
  -7  11  10      568.15      544.59    155.30 o 
  -6  11  10      618.29      806.39    164.74 o 
  -5  11  10       37.36       38.41     59.60 o 
  -4  11  10      408.94      495.54     99.63 o 
  -3  11  10     1499.01     1473.87    120.47 o 
  -2  11  10      964.73      804.35    115.12 o 
  -1  11  10      346.35      291.62     66.77 o 
   0  11  10      844.12      887.71    127.01 o 
   1  11  10      512.10      454.72    104.66 o 
   2  11  10       18.62      114.95     77.64 o 
   3  11  10       35.11      100.15     93.18 o 
   4  11  10      807.83      814.14    150.78 o 
   5  11  10      394.12      316.00    118.40 o 
   6  11  10      623.89      730.07    156.47 o 
  -6  12  10     1387.26     1455.84    189.07 o 
  -5  12  10        0.03      108.22     75.56 o 
  -4  12  10     2217.76     2212.40    132.53 o 
  -3  12  10      383.29      509.65    105.01 o 
  -2  12  10      325.00      166.55     69.39 o 
  -1  12  10       43.90       84.80     72.55 o 
   0  12  10      941.95      879.19    128.80 o 
   1  12  10       97.86      164.70     78.49 o 
   2  12  10      129.78      144.90     84.22 o 
   3  12  10       41.05      139.37    101.63 o 
   4  12  10      209.93      187.96    106.88 o 
   5  12  10       55.48      244.61    126.23 o 
  -4  13  10       21.90      106.78     85.57 o 
  -3  13  10     8266.67     8430.37    302.66 o 
  -2  13  10       32.96      102.68     70.32 o 
  -1  13  10     1331.36     1192.25    144.30 o 
   0  13  10       67.82      204.34     97.61 o 
   1  13  10     3359.81     3472.65    193.48 o 
   2  13  10        0.22      107.88    109.19 o 
   3  13  10     1655.37     1803.47    224.60 o 
  -1  14  10      233.23      153.96     88.11 o 
   0  14  10     2944.41     3147.12    199.48 o 
 -11   1  11       18.49       83.28     99.17 o 
 -10   1  11        6.30      100.87    101.31 o 
  -9   1  11      720.86      717.26    151.61 o 
  -8   1  11      559.29      521.98     90.85 o 
  -7   1  11        0.77       71.87     49.96 o 
  -6   1  11      880.83      818.02    132.37 o 
  -5   1  11     2515.54     2854.09    123.15 o 
  -4   1  11    21456.94    24253.30    255.37 o 
  -3   1  11     3618.42     3640.24     75.48 o 
  -2   1  11       54.64       87.29     28.19 o 
  -1   1  11      294.77      478.17     52.08 o 
   0   1  11     3069.10     3419.77     73.43 o 
   1   1  11     2503.18     4403.83    753.28 o 
   2   1  11      189.31      172.96     30.81 o 
   3   1  11      178.02      188.90     37.93 o 
   4   1  11     3101.05     3352.45     92.41 o 
   5   1  11      237.34      239.25     52.91 o 
   6   1  11     2628.72     2470.86    107.97 o 
   7   1  11     1425.34     1360.65    151.83 o 
   8   1  11       54.68       83.06     48.19 o 
   9   1  11      118.15      219.99     83.19 o 
  10   1  11       51.65      122.81     96.76 o 
 -11   2  11       12.97      137.82    114.34 o 
 -10   2  11      807.03      921.79    167.55 o 
  -9   2  11     5447.42     5662.06    243.57 o 
  -8   2  11     1370.51     1429.08    123.53 o 
  -7   2  11      721.57      755.47    109.79 o 
  -6   2  11     1583.94     1511.18    110.28 o 
  -5   2  11     2700.65     2509.44     97.98 o 
  -4   2  11        1.14       52.76     27.09 o 
  -3   2  11    12829.94    13591.33    101.83 o 
  -2   2  11      186.62      138.23     30.86 o 
  -1   2  11     4279.30     4423.96     66.78 o 
   0   2  11     2638.56     2590.58     84.40 o 
   1   2  11     5366.04     4944.33     91.14 o 
   2   2  11      399.66      458.30     61.89 o 
   3   2  11      691.85      684.01     49.67 o 
   4   2  11     5551.19     5372.93    192.93 o 
   5   2  11      759.76      704.94     78.62 o 
   6   2  11      258.20      226.61     63.30 o 
   7   2  11      259.81      219.31     71.53 o 
   8   2  11      701.44     1075.07    307.51 o 
   9   2  11      821.47      756.35    145.95 o 
  10   2  11      410.04     1030.37    351.15 o 
 -11   3  11       41.42       49.48     95.34 o 
 -10   3  11     1077.67     1146.36    233.44 o 
  -9   3  11       88.04       57.75     72.28 o 
  -8   3  11     4829.56     4986.33    221.94 o 
  -7   3  11      145.90      147.04     73.57 o 
  -6   3  11     5253.73     5280.88    120.23 o 
  -5   3  11      538.68      523.22     57.33 o 
  -4   3  11     4000.95     4221.79     75.43 o 
  -3   3  11      139.72      134.63     36.24 o 
  -2   3  11     4282.96     3800.97     64.86 o 
  -1   3  11        0.85       33.12     17.96 o 
   0   3  11     1446.99     1110.48     96.93 o 
   1   3  11     2970.01     2995.42     83.89 o 
   2   3  11     6868.31     6526.84    203.98 o 
   3   3  11     3269.03     3414.19     68.57 o 
   4   3  11    18633.37    18388.26    504.64 o 
   5   3  11      536.83      416.20     76.30 o 
   6   3  11      378.91      303.60     67.89 o 
   7   3  11      211.34      158.53     78.23 o 
   8   3  11     2671.15     3035.59    172.96 o 
   9   3  11        4.30       48.66     58.61 o 
  10   3  11      420.31      402.85    127.43 o 
 -11   4  11      162.25      139.67    120.02 o 
 -10   4  11       24.97       94.72     87.51 o 
  -9   4  11      135.23       91.17     77.23 o 
  -8   4  11     3186.35     3346.18    219.69 o 
  -7   4  11      145.41      169.60     66.26 o 
  -6   4  11      185.97      180.82     67.98 o 
  -5   4  11     3633.99     3658.19     98.02 o 
  -4   4  11     2343.54     2564.83     86.28 o 
  -3   4  11     4168.74     3861.47     90.56 o 
  -2   4  11      171.38      163.94     35.84 o 
  -1   4  11       16.60       29.09     21.98 o 
   0   4  11      124.49      114.88     30.42 o 
   1   4  11     6809.72     5843.92    282.98 o 
   2   4  11     1438.30     1615.34     67.61 o 
   3   4  11      741.92      634.86     47.35 o 
   4   4  11       10.04       48.05     31.85 o 
   5   4  11     3850.56     3734.62    115.83 o 
   6   4  11     1642.78     1677.29    136.36 o 
   7   4  11     1581.96     1664.21    136.74 o 
   8   4  11     1152.05     1000.29    140.13 o 
   9   4  11      554.61      556.50    124.08 o 
  10   4  11        0.05       49.96     71.55 o 
 -11   5  11      226.71      171.37    124.03 o 
 -10   5  11      481.77      429.65    139.96 o 
  -9   5  11      409.03      403.76    156.26 o 
  -8   5  11       83.19       61.39     75.46 o 
  -7   5  11      985.64      843.12    107.25 o 
  -6   5  11      944.32      915.97    101.30 o 
  -5   5  11     3865.83     3705.98    126.97 o 
  -4   5  11        1.30       70.50     44.34 o 
  -3   5  11    13853.80    14504.44    315.27 o 
  -2   5  11     2788.88     2800.94    106.00 o 
  -1   5  11       32.17       45.78     25.73 o 
   0   5  11      441.30      425.30     49.55 o 
   1   5  11    21416.25    21054.20    472.74 o 
   2   5  11     1843.17     1638.45     93.50 o 
   3   5  11     1192.41     1075.90     63.24 o 
   4   5  11     1373.69     1378.01    110.58 o 
   5   5  11      825.41      777.78     83.97 o 
   6   5  11       72.53      137.03     75.62 o 
   7   5  11     4640.40     4578.20    180.56 o 
   8   5  11      852.89      829.50    129.49 o 
   9   5  11      950.75      975.99    158.60 o 
 -10   6  11     4876.41     4779.07    624.99 o 
  -9   6  11        1.02      117.66     84.08 o 
  -8   6  11      225.12      237.86    124.83 o 
  -7   6  11        0.98       51.64     45.77 o 
  -6   6  11    14022.14    13704.30    328.73 o 
  -5   6  11        4.76      154.30     65.54 o 
  -4   6  11       22.20      156.41     64.92 o 
  -3   6  11       99.37      137.47     82.63 o 
  -2   6  11     2171.09     1818.01    102.78 o 
  -1   6  11        9.88       48.86     37.12 o 
   0   6  11    11516.10    10683.98    495.90 o 
   1   6  11        0.88       33.90     26.33 o 
   2   6  11    22334.63    22234.17    396.23 o 
   3   6  11       63.34      109.42     53.23 o 
   4   6  11    13672.80    12942.89    170.92 o 
   5   6  11       28.70       59.71     43.25 o 
   6   6  11      103.23      155.88     73.16 o 
   7   6  11        3.89       87.19     65.49 o 
   8   6  11     4086.73     4360.35    198.04 o 
   9   6  11       19.76       61.29     77.93 o 
 -10   7  11        1.28      152.54    123.82 o 
  -9   7  11     7742.47     7573.87    728.27 o 
  -8   7  11      224.64      206.55    111.46 o 
  -7   7  11       35.78       65.68     51.11 o 
  -6   7  11       11.27       69.24     47.69 o 
  -5   7  11    15278.28    15951.02    285.11 o 
  -4   7  11      130.52      174.34     78.05 o 
  -3   7  11     5735.42     5142.59    236.35 o 
  -2   7  11       92.37      121.83     58.64 o 
  -1   7  11     1295.44     1130.28    100.85 o 
   0   7  11        3.52       30.10     35.86 o 
   1   7  11    27225.77    27606.41    375.25 o 
   2   7  11       15.71      100.08     51.19 o 
   3   7  11     5054.47     5021.32    137.47 o 
   4   7  11       13.76       55.61     48.05 o 
   5   7  11     4295.95     4022.61    141.98 o 
   6   7  11      316.73      400.16     99.24 o 
   7   7  11     1551.95     1785.52    154.94 o 
   8   7  11        2.54       79.81     63.80 o 
   9   7  11      439.46      444.72    145.27 o 
  -9   8  11        4.93       94.76     95.69 o 
  -8   8  11      790.57      639.12    107.37 o 
  -7   8  11        2.45       83.13     58.84 o 
  -6   8  11     9071.01     9679.37    227.24 o 
  -5   8  11      128.55      142.48     77.02 o 
  -4   8  11     1747.01     1539.92    119.02 o 
  -3   8  11      588.31      487.11     92.40 o 
  -2   8  11     8752.76     8709.51    253.16 o 
  -1   8  11      346.01      299.44     71.76 o 
   0   8  11     1182.95     1136.27     82.15 o 
   1   8  11     1348.23     1398.00    103.70 o 
   2   8  11     2700.98     2718.36    125.70 o 
   3   8  11        1.25       31.65     54.95 o 
   4   8  11     3769.34     3823.69    132.11 o 
   5   8  11      229.16      185.10     66.90 o 
   6   8  11      134.21      118.15     56.73 o 
   7   8  11        8.40       89.57     77.14 o 
   8   8  11     1955.87     2388.83    223.45 o 
  -9   9  11      302.53      437.53    140.10 o 
  -8   9  11      835.54      725.84    129.38 o 
  -7   9  11       14.00       68.21     73.14 o 
  -6   9  11      287.48      302.66     95.33 o 
  -5   9  11     1596.35     1531.01    120.18 o 
  -4   9  11      329.39      330.68     82.17 o 
  -3   9  11     3234.01     3146.69    145.78 o 
  -2   9  11      647.04      609.83     82.33 o 
  -1   9  11       16.15       95.80     56.57 o 
   0   9  11     1715.22     1704.70    108.31 o 
   1   9  11      776.52      794.94     91.49 o 
   2   9  11     2130.93     1984.11    109.45 o 
   3   9  11      979.47     1021.20    111.37 o 
   4   9  11      203.53      206.62     76.73 o 
   5   9  11     1843.68     1748.98    166.37 o 
   6   9  11       26.88       69.07     86.02 o 
   7   9  11     2047.51     2122.02    296.90 o 
   8   9  11      445.89      205.05    143.28 o 
  -8  10  11       10.55      100.78    121.66 o 
  -7  10  11      249.92      130.44    102.24 o 
  -6  10  11       59.87       99.46     73.84 o 
  -5  10  11     2378.78     2608.84    159.78 o 
  -4  10  11        6.44       61.63     68.05 o 
  -3  10  11     2200.31     2259.43    125.01 o 
  -2  10  11     1062.93      936.83     86.91 o 
  -1  10  11       16.00       63.67     47.80 o 
   0  10  11      692.53      662.71     96.14 o 
   1  10  11       35.40       52.61     44.27 o 
   2  10  11       73.42       68.50     50.44 o 
   3  10  11       59.17       95.41     95.27 o 
   4  10  11      547.85      396.68    155.48 o 
   5  10  11      231.01      251.69    113.36 o 
   6  10  11        5.58       71.87     90.21 o 
   7  10  11     1124.67     1274.64    278.81 o 
  -7  11  11       83.53      116.29    100.73 o 
  -6  11  11     3454.99     3698.00    182.06 o 
  -5  11  11       15.71       81.12     70.65 o 
  -4  11  11      112.66       91.64     63.09 o 
  -3  11  11      128.50      130.17     65.61 o 
  -2  11  11     7800.30     8472.08    380.27 o 
  -1  11  11        1.97       33.03     40.68 o 
   0  11  11     8769.48     9348.80    226.61 o 
   1  11  11       34.51       50.00     50.29 o 
   2  11  11     3223.64     3345.74    164.52 o 
   3  11  11       99.86      226.14    106.76 o 
   4  11  11     4404.62     4508.45    237.22 o 
   5  11  11      651.88      631.57    167.25 o 
   6  11  11        3.66       96.54     99.20 o 
  -6  12  11        2.76      121.72     79.50 o 
  -5  12  11     1040.31     1085.97    134.30 o 
  -4  12  11        3.81       82.15     69.92 o 
  -3  12  11    12915.59    13439.13    321.02 o 
  -2  12  11        0.20       37.39     54.81 o 
  -1  12  11       28.42      103.16     72.14 o 
   0  12  11      120.00      146.21     85.83 o 
   1  12  11     8488.85     8840.56    233.30 o 
   2  12  11        1.66      155.49     88.49 o 
   3  12  11       37.97       81.37    104.05 o 
   4  12  11       27.86      135.11     94.97 o 
   5  12  11     3887.21     3929.81    330.77 o 
  -4  13  11       44.37      163.15    158.33 o 
  -3  13  11      109.52      183.84    120.64 o 
  -2  13  11     4135.30     4175.89    205.09 o 
  -1  13  11        8.04       45.99     82.85 o 
   0  13  11      707.47      813.90    144.44 o 
   1  13  11       52.83      134.75     79.15 o 
   2  13  11     2456.66     2529.62    237.68 o 
   3  13  11       35.12      373.97    138.75 o 
 -11   0  12       29.20      108.91    157.48 o 
 -10   0  12     1418.18     1496.50    284.35 o 
  -9   0  12       22.79      121.95    133.05 o 
  -8   0  12     5038.07     5089.04    335.96 o 
  -7   0  12       66.22      159.61    148.39 o 
  -6   0  12    13473.05    13926.74    368.45 o 
  -5   0  12        0.07       19.29     49.37 o 
  -4   0  12      320.51      557.10    301.45 o 
  -3   0  12      532.78      544.99     85.79 o 
  -2   0  12    37591.32    39076.58    325.72 o 
  -1   0  12       21.14       25.75     26.25 o 
   0   0  12     1629.67     1893.41    104.04 o 
   1   0  12       33.52       64.09     24.38 o 
   2   0  12    45745.77    45769.04    710.25 o 
   3   0  12       97.30       52.80     31.59 o 
   4   0  12    11692.22    12885.89    191.37 o 
   5   0  12       84.12       83.88     71.87 o 
   6   0  12       30.53       91.51     77.19 o 
   7   0  12      142.28       90.80     73.52 o 
   8   0  12    10113.06     9878.00    427.17 o 
   9   0  12       19.48       46.01    132.73 o 
  10   0  12      117.23      123.48    150.37 o 
 -11   1  12      882.86      663.65    216.37 o 
 -10   1  12      184.71      219.78    117.95 o 
  -9   1  12     1842.61     2251.49    228.42 o 
  -8   1  12       70.30      115.54     68.59 o 
  -7   1  12     1761.52     1790.43    133.11 o 
  -6   1  12       31.85       54.44     57.20 o 
  -5   1  12    26739.32    26390.10    427.62 o 
  -4   1  12      400.20      366.34     56.29 o 
  -3   1  12     2293.84     2336.56     67.03 o 
  -2   1  12       15.71       56.76     23.72 o 
  -1   1  12     9158.11     8605.31     74.84 o 
   0   1  12      644.51      834.08     58.26 o 
   1   1  12    29392.57    30450.18    173.53 o 
   2   1  12     1073.93     1912.05    209.73 o 
   3   1  12    16770.56    17102.63    269.56 o 
   4   1  12     1406.44     1341.53     58.60 o 
   5   1  12    13998.90    14134.53    184.75 o 
   6   1  12     1720.16     1720.38    103.61 o 
   7   1  12     3566.00     3629.92    307.94 o 
   8   1  12       29.92       56.02     57.03 o 
   9   1  12     4947.97     5014.36    447.43 o 
  10   1  12       78.81       80.63    100.12 o 
 -11   2  12       86.81      216.16    105.50 o 
 -10   2  12      225.23      252.11    133.40 o 
  -9   2  12      930.02     1068.89    172.04 o 
  -8   2  12     7293.49     7719.88    255.72 o 
  -7   2  12      305.97      320.89     86.23 o 
  -6   2  12     4387.41     4106.04    126.73 o 
  -5   2  12      558.91      459.13     59.00 o 
  -4   2  12     8787.25     8960.59    104.10 o 
  -3   2  12      788.51      801.14     56.06 o 
  -2   2  12     3430.78     3135.72     64.14 o 
  -1   2  12     5723.54     5944.88    334.83 o 
   0   2  12      659.44      649.93     68.66 o 
   1   2  12     2374.96     2471.56    138.22 o 
   2   2  12    10459.55    10792.32    205.31 o 
   3   2  12      981.09     1013.21     52.57 o 
   4   2  12    13270.99    13214.17    227.18 o 
   5   2  12     1055.37     1028.47     83.24 o 
   6   2  12      819.84      815.91    102.62 o 
   7   2  12       62.78       63.45     51.78 o 
   8   2  12     2681.91     2710.70    156.77 o 
   9   2  12     1196.00      911.81    210.79 o 
  10   2  12      249.36      205.89    126.03 o 
 -11   3  12      111.54      129.96    114.33 o 
 -10   3  12        2.19       66.73     67.98 o 
  -9   3  12     1473.75     1336.66    182.79 o 
  -8   3  12     3339.08     3208.22    178.17 o 
  -7   3  12        6.01       44.75     48.79 o 
  -6   3  12     2924.26     2924.74    100.59 o 
  -5   3  12     1396.19     1232.21     65.23 o 
  -4   3  12      392.72      302.85     50.43 o 
  -3   3  12      783.53      819.64     50.13 o 
  -2   3  12     6011.64     5354.73     80.31 o 
  -1   3  12      203.75      260.08     41.74 o 
   0   3  12     2737.49     3043.62    129.26 o 
   1   3  12     1522.11     1524.62     63.95 o 
   2   3  12     5487.31     4974.84    202.19 o 
   3   3  12      168.49      219.00     38.59 o 
   4   3  12     5694.21     5721.53    226.24 o 
   5   3  12       76.23      108.37     62.76 o 
   6   3  12      243.56      287.32     92.56 o 
   7   3  12       44.06       60.36     51.15 o 
   8   3  12     2152.34     2809.22    672.66 o 
   9   3  12      147.33      204.68     88.65 o 
  10   3  12      215.83      284.15    104.98 o 
 -11   4  12      508.71      384.20    134.28 o 
 -10   4  12       20.66      139.38    100.70 o 
  -9   4  12      634.64      736.03    208.72 o 
  -8   4  12     1815.14     1735.85    186.81 o 
  -7   4  12      534.87      430.52     99.23 o 
  -6   4  12      233.79      248.26     74.76 o 
  -5   4  12    14776.29    15118.81    149.04 o 
  -4   4  12      120.72      158.92     46.41 o 
  -3   4  12      845.11      755.40     49.04 o 
  -2   4  12        6.22       28.68     19.19 o 
  -1   4  12       75.82       45.66     23.99 o 
   0   4  12      166.41      194.54     37.57 o 
   1   4  12     3825.68     3280.95     87.94 o 
   2   4  12      205.56      186.95     41.44 o 
   3   4  12      114.72      111.47     37.27 o 
   4   4  12      134.46      165.37     52.33 o 
   5   4  12     6623.86     6603.91    173.34 o 
   6   4  12      426.33      374.11    101.46 o 
   7   4  12      167.05      148.86     94.22 o 
   8   4  12      950.81      968.58    135.25 o 
   9   4  12     2007.43     2154.59    167.32 o 
  10   4  12      105.87       91.34     96.96 o 
 -10   5  12      961.20      857.93    186.01 o 
  -9   5  12      104.47       63.08     95.05 o 
  -8   5  12      582.83      591.83    146.29 o 
  -7   5  12      137.85      169.20     64.31 o 
  -6   5  12     1004.31     1075.80    107.21 o 
  -5   5  12      541.39      404.32     97.19 o 
  -4   5  12    10415.51    10511.51    164.57 o 
  -3   5  12      266.17      288.42     66.88 o 
  -2   5  12    19891.89    20761.88    637.84 o 
  -1   5  12      151.59      182.55     37.19 o 
   0   5  12     3224.41     3093.76    168.57 o 
   1   5  12     3136.41     2867.94    102.30 o 
   2   5  12    11954.26    11389.62    288.50 o 
   3   5  12       57.61      113.48     47.84 o 
   4   5  12     1539.50     1392.01     92.34 o 
   5   5  12      215.09      180.74     60.73 o 
   6   5  12     1796.74     1796.52    142.55 o 
   7   5  12      804.92      832.25    145.96 o 
   8   5  12     5421.33     5843.64    217.22 o 
   9   5  12      141.85      160.22     76.56 o 
 -10   6  12       44.77      139.08    122.86 o 
  -9   6  12     3550.96     3277.58    575.01 o 
  -8   6  12       10.12      108.71     87.72 o 
  -7   6  12       88.37      124.81     66.39 o 
  -6   6  12       20.18       85.99     52.33 o 
  -5   6  12    17045.37    17065.89    438.54 o 
  -4   6  12      197.76      358.41     89.40 o 
  -3   6  12     9561.67     9436.77    227.28 o 
  -2   6  12       14.61       42.22     48.86 o 
  -1   6  12     2663.80     2545.63    124.80 o 
   0   6  12       25.70       43.38     47.06 o 
   1   6  12      523.65      455.47     66.70 o 
   2   6  12      114.51      171.28     51.89 o 
   3   6  12     5316.32     5076.15    128.38 o 
   4   6  12      135.05      115.24     50.59 o 
   5   6  12     2119.92     2125.23    115.15 o 
   6   6  12       16.31       59.81     58.69 o 
   7   6  12     1432.84     1082.74    129.03 o 
   8   6  12       12.75      208.38    102.41 o 
   9   6  12      299.20      243.82     98.63 o 
 -10   7  12        4.31      109.50    113.28 o 
  -9   7  12      445.88      443.76    118.12 o 
  -8   7  12      348.15      360.19    103.91 o 
  -7   7  12       74.26      168.28     69.08 o 
  -6   7  12      354.46      306.99     74.18 o 
  -5   7  12      670.88      809.89     97.49 o 
  -4   7  12      684.87      633.18     91.77 o 
  -3   7  12        0.41       45.92     49.84 o 
  -2   7  12     1321.96     1294.06    113.62 o 
  -1   7  12      549.38      531.34     90.37 o 
   0   7  12      728.90      655.24     68.02 o 
   1   7  12      568.55      616.23    102.40 o 
   2   7  12     6892.15     6786.02    166.21 o 
   3   7  12      216.00      277.48     73.21 o 
   4   7  12       66.21       78.52     50.82 o 
   5   7  12      559.72      534.20     86.89 o 
   6   7  12      146.27      129.76     68.19 o 
   7   7  12        3.98      106.70     84.86 o 
   8   7  12       23.33      107.94     72.84 o 
   9   7  12      163.84      158.06    108.35 o 
  -9   8  12      670.71      515.51    173.11 o 
  -8   8  12      792.03      751.11    134.84 o 
  -7   8  12        0.44       85.26     65.60 o 
  -6   8  12      325.57      268.86     86.11 o 
  -5   8  12     2667.60     2520.39    186.07 o 
  -4   8  12      267.90      319.11     88.44 o 
  -3   8  12     1047.54     1006.47    107.91 o 
  -2   8  12     1905.93     1816.73    156.88 o 
  -1   8  12     1730.27     1536.84    105.78 o 
   0   8  12        3.52       72.13     58.21 o 
   1   8  12       60.32      121.62     63.85 o 
   2   8  12     2248.83     2164.69    136.11 o 
   3   8  12     1248.31     1133.04    125.06 o 
   4   8  12      565.23      629.68    105.52 o 
   5   8  12       44.26       58.55     42.91 o 
   6   8  12      128.89      123.99     72.96 o 
   7   8  12        8.36       72.03     71.30 o 
   8   8  12      486.88      468.60    162.23 o 
  -8   9  12      555.87      587.93    139.25 o 
  -7   9  12        0.83       91.91     54.88 o 
  -6   9  12       51.77       91.73     60.72 o 
  -5   9  12      814.51      781.47    116.03 o 
  -4   9  12      180.80      313.66     90.07 o 
  -3   9  12      142.33      197.85     79.45 o 
  -2   9  12     1420.52     1470.99    118.28 o 
  -1   9  12     1125.10     1059.27    117.13 o 
   0   9  12     2931.49     2800.44    127.51 o 
   1   9  12       26.40       96.00     57.78 o 
   2   9  12     5097.66     5050.16    140.77 o 
   3   9  12     1720.17     1714.22    147.94 o 
   4   9  12      196.81      211.21     80.77 o 
   5   9  12     1561.97     1525.15    133.96 o 
   6   9  12      281.85      263.23    119.72 o 
   7   9  12      821.35      934.98    278.57 o 
  -8  10  12       13.02      102.06    112.77 o 
  -7  10  12      566.76      540.67    147.78 o 
  -6  10  12       90.77       97.39     73.18 o 
  -5  10  12     1584.66     1662.34    144.03 o 
  -4  10  12      720.46      654.20    111.15 o 
  -3  10  12      333.37      310.02     95.13 o 
  -2  10  12     3347.21     3205.06    203.63 o 
  -1  10  12      182.21      229.26     77.53 o 
   0  10  12      120.38       99.43     55.73 o 
   1  10  12      743.64      776.79     95.19 o 
   2  10  12       51.13       60.89     50.05 o 
   3  10  12     2312.86     2373.02    189.38 o 
   4  10  12       69.37      100.02     82.60 o 
   5  10  12      518.74      593.94    142.12 o 
   6  10  12       63.43      109.39     98.40 o 
   7  10  12       24.62      104.40    150.96 o 
  -7  11  12       30.65       77.15    101.83 o 
  -6  11  12      209.83      165.60     97.23 o 
  -5  11  12      137.32      115.19     72.86 o 
  -4  11  12      673.26      679.29    123.60 o 
  -3  11  12      541.82      562.64    150.79 o 
  -2  11  12      775.03      962.37    138.81 o 
  -1  11  12        0.13       75.51     60.13 o 
   0  11  12      518.17      597.09     93.15 o 
   1  11  12      128.75      149.98     77.73 o 
   2  11  12     1325.88     1445.85    143.27 o 
   3  11  12        0.47      103.23     89.54 o 
   4  11  12      322.45      359.62    126.21 o 
   5  11  12     2275.05     2362.57    223.21 o 
   6  11  12      229.09      318.54    143.31 o 
  -6  12  12      458.81      355.03    104.13 o 
  -5  12  12       97.49      100.76     65.44 o 
  -4  12  12       60.91       93.41    102.99 o 
  -3  12  12       54.30      280.82    215.45 o 
  -2  12  12      908.37      853.99    135.06 o 
  -1  12  12       49.26       95.50     80.49 o 
   0  12  12      184.23      145.73     98.56 o 
   1  12  12       77.39      162.23     73.55 o 
   2  12  12     1282.97     1322.15    182.19 o 
   3  12  12       70.03      144.95     98.98 o 
   4  12  12      177.87      189.32    102.84 o 
  -4  13  12       16.09     1399.41   1185.19 o 
  -3  13  12      705.38      815.75    248.35 o 
  -2  13  12       57.17      218.25     96.94 o 
  -1  13  12     1532.49     1615.39    164.28 o 
   0  13  12        4.92       65.26     92.57 o 
   1  13  12     1274.88     1336.56    146.12 o 
   2  13  12       44.17      170.09    114.93 o 
   3  13  12      479.12      387.29    146.58 o 
 -11   1  13      286.23      234.31    110.04 o 
 -10   1  13       36.45      146.46    102.04 o 
  -9   1  13        0.51      105.34     86.85 o 
  -8   1  13     4027.56     3997.21    169.59 o 
  -7   1  13      487.27      657.01     99.37 o 
  -6   1  13       13.12       65.30     41.72 o 
  -5   1  13      630.01      660.46     80.12 o 
  -4   1  13     1487.70     1277.05     82.28 o 
  -3   1  13      560.19      864.14     94.72 o 
  -2   1  13     1277.88     1580.13     55.12 o 
  -1   1  13     1714.35     2327.73    382.01 o 
   0   1  13     3201.21     3102.34     77.61 o 
   1   1  13     1274.00     2208.22    280.42 o 
   2   1  13    19186.33    19288.23    299.04 o 
   3   1  13     3100.35     3808.52    260.39 o 
   4   1  13     4340.66     4347.67     98.96 o 
   5   1  13      800.60      811.90     79.21 o 
   6   1  13     8028.55     7803.24    279.05 o 
   7   1  13       88.46      207.82     70.19 o 
   8   1  13       19.44      107.72    100.70 o 
   9   1  13      278.65     3744.24    667.63 o 
  10   1  13      493.11      385.42    140.02 o 
 -11   2  13     2130.05     2490.83    264.57 o 
 -10   2  13      258.11      386.49    169.47 o 
  -9   2  13      302.71      372.02    120.82 o 
  -8   2  13      838.74      813.40    121.36 o 
  -7   2  13     6770.12     6835.88    176.28 o 
  -6   2  13       84.71       79.85     38.67 o 
  -5   2  13      534.54      494.65     60.41 o 
  -4   2  13     1679.11     1720.21     66.89 o 
  -3   2  13     1044.25     1106.46     56.78 o 
  -2   2  13     2699.62     2590.09     61.29 o 
  -1   2  13    19829.20    20620.79    301.90 o 
   0   2  13       33.08       73.73     40.19 o 
   1   2  13     6955.79     7091.55    153.44 o 
   2   2  13     4334.12     4388.85    125.42 o 
   3   2  13     2913.73     2577.49     83.78 o 
   4   2  13      409.12      497.53     63.75 o 
   5   2  13      179.92      100.82     61.51 o 
   6   2  13     2279.13     2349.19    141.65 o 
   7   2  13       94.52       44.88     53.57 o 
   8   2  13      784.62      678.90    133.93 o 
   9   2  13     1629.52     2382.90    259.93 o 
  10   2  13      281.37      284.99    125.89 o 
 -11   3  13      254.70      191.95    110.66 o 
 -10   3  13     1016.10      733.73    219.64 o 
  -9   3  13     1286.32     1209.23    182.11 o 
  -8   3  13      471.46      472.23     95.16 o 
  -7   3  13       66.18       86.03     47.72 o 
  -6   3  13        3.05       46.03     30.97 o 
  -5   3  13      159.72      165.69     42.93 o 
  -4   3  13     2909.41     2741.50     71.95 o 
  -3   3  13      634.60      656.03     50.28 o 
  -2   3  13     5855.35     5471.05     76.22 o 
  -1   3  13      276.97      374.02     45.08 o 
   0   3  13    10727.14    11709.53    199.20 o 
   1   3  13      832.08      925.49     60.57 o 
   2   3  13     3993.12     3447.55    103.08 o 
   3   3  13       45.50       46.53     27.40 o 
   4   3  13        3.69       33.14     34.23 o 
   5   3  13      494.18      387.26     85.65 o 
   6   3  13     2419.02     2682.72    144.13 o 
   7   3  13        0.00       54.11     56.20 o 
   8   3  13     1407.06     1564.20    253.71 o 
   9   3  13      270.38      195.66     89.99 o 
  10   3  13      858.72      798.56    170.38 o 
 -11   4  13      787.63      726.89    174.97 o 
 -10   4  13       11.14       42.17     82.78 o 
  -9   4  13      420.98      410.96    132.55 o 
  -8   4  13      256.10      190.15     72.17 o 
  -7   4  13      498.98      554.74     96.55 o 
  -6   4  13      365.33      329.18     57.77 o 
  -5   4  13     3455.44     3432.45    101.97 o 
  -4   4  13        1.44       44.77     39.92 o 
  -3   4  13      540.48      440.01     49.86 o 
  -2   4  13       11.66       43.58     26.26 o 
  -1   4  13      872.06      634.52     49.60 o 
   0   4  13       51.09       71.76     26.87 o 
   1   4  13        2.33       59.86     35.65 o 
   2   4  13     5046.54     5108.39    142.62 o 
   3   4  13     1391.24     1275.85     68.78 o 
   4   4  13       98.48       85.47     41.80 o 
   5   4  13     1275.58     1144.17    108.89 o 
   6   4  13      969.43      952.96    114.75 o 
   7   4  13     1079.78     1054.37    129.29 o 
   8   4  13      974.43      948.80    144.93 o 
   9   4  13     1013.20     1143.36    183.84 o 
 -10   5  13        0.34      130.55    112.68 o 
  -9   5  13      244.22      205.93    106.11 o 
  -8   5  13      768.03      712.69     92.84 o 
  -7   5  13      823.15      762.36    103.95 o 
  -6   5  13        9.47       52.61     45.19 o 
  -5   5  13     7046.28     6902.49    173.85 o 
  -4   5  13     3020.57     3066.91    114.33 o 
  -3   5  13      966.25      785.21     90.25 o 
  -2   5  13      578.41      648.22     81.63 o 
  -1   5  13      256.24      314.93     50.85 o 
   0   5  13       41.17       31.85     26.81 o 
   1   5  13    11145.32    11433.85    196.99 o 
   2   5  13      843.82      775.18     88.54 o 
   3   5  13      544.25      457.19     63.32 o 
   4   5  13      499.66      417.85     70.73 o 
   5   5  13      296.05      242.07     67.83 o 
   6   5  13      757.06      654.05    113.02 o 
   7   5  13      100.04       65.68     84.50 o 
   8   5  13       35.72      175.18    107.34 o 
   9   5  13     1332.83     1177.18    170.14 o 
 -10   6  13      636.58      576.09    144.92 o 
  -9   6  13      101.81       85.38     76.39 o 
  -8   6  13     3109.22     3304.45    187.74 o 
  -7   6  13       10.87       44.19     52.41 o 
  -6   6  13     4046.17     4012.24    146.14 o 
  -5   6  13      131.23       96.27     62.99 o 
  -4   6  13    22083.12    22202.70    430.12 o 
  -3   6  13        0.25      145.37     53.21 o 
  -2   6  13     3107.38     2838.91    112.28 o 
  -1   6  13       72.81      108.13     60.45 o 
   0   6  13       87.23       48.04     50.52 o 
   1   6  13       57.44       60.23     43.65 o 
   2   6  13    17187.04    16236.03    213.66 o 
   3   6  13      307.40      245.03     73.59 o 
   4   6  13      906.74      829.68     92.55 o 
   5   6  13        5.75       54.85     44.35 o 
   6   6  13     3289.32     3265.59    165.63 o 
   7   6  13       69.59      126.53     82.38 o 
   8   6  13     1081.37     1104.32    148.03 o 
   9   6  13       14.92      127.19     84.85 o 
 -10   7  13      133.64      182.50    103.23 o 
  -9   7  13     2842.37     3079.39    199.15 o 
  -8   7  13       27.09       56.70     70.82 o 
  -7   7  13     3831.35     3942.90    162.18 o 
  -6   7  13      134.77       94.13     58.61 o 
  -5   7  13    14973.95    15175.38    474.69 o 
  -4   7  13      102.90      146.13     94.63 o 
  -3   7  13     2866.81     2757.94    134.67 o 
  -2   7  13      180.54      178.79     68.12 o 
  -1   7  13    21800.98    22192.91    736.83 o 
   0   7  13       15.23       40.15     53.17 o 
   1   7  13     3977.35     3898.13    152.34 o 
   2   7  13       80.44      101.14     66.38 o 
   3   7  13    27305.55    27568.24    388.11 o 
   4   7  13       96.43       86.36     56.03 o 
   5   7  13     4582.38     4288.60    138.48 o 
   6   7  13       25.04       58.53     55.31 o 
   7   7  13     1443.70     1365.59    137.38 o 
   8   7  13       46.34       84.32     77.35 o 
  -9   8  13      377.38      272.17    101.95 o 
  -8   8  13     4727.15     5221.88    214.92 o 
  -7   8  13        0.98       48.22     64.43 o 
  -6   8  13      695.52      594.08    101.01 o 
  -5   8  13      635.27      585.22    106.72 o 
  -4   8  13     8681.16     8506.74    245.11 o 
  -3   8  13        1.05       45.98     65.00 o 
  -2   8  13     3139.53     2992.67    143.58 o 
  -1   8  13      650.70      665.28    131.79 o 
   0   8  13      753.49      669.95     93.10 o 
   1   8  13     1489.80     1388.39    125.94 o 
   2   8  13     5417.17     5408.07    209.67 o 
   3   8  13       49.29       48.58     67.09 o 
   4   8  13       27.83       59.35     71.61 o 
   5   8  13       50.36       72.45     46.91 o 
   6   8  13     1405.53     1726.70    159.68 o 
   7   8  13      186.06      205.79     79.29 o 
   8   8  13      326.89      447.66    206.41 o 
  -8   9  13       22.18       91.45     75.79 o 
  -7   9  13       61.36      132.38     75.13 o 
  -6   9  13      264.93      242.06     82.15 o 
  -5   9  13       80.37      134.61     73.73 o 
  -4   9  13     1911.52     1840.31    141.26 o 
  -3   9  13     1504.02     1505.63    124.45 o 
  -2   9  13      228.86      214.01    106.48 o 
  -1   9  13     3282.56     3517.92    200.07 o 
   0   9  13     1179.71     1097.66    122.94 o 
   1   9  13      517.36      398.01     89.68 o 
   2   9  13      298.76      340.33     99.13 o 
   3   9  13     3201.63     3172.35    156.26 o 
   4   9  13      186.56      148.66     74.85 o 
   5   9  13     1140.12     1084.92    120.16 o 
   6   9  13     1022.84      823.10    258.28 o 
   7   9  13        5.25      104.83    151.86 o 
  -8  10  13       30.16       92.39    110.71 o 
  -7  10  13     1484.56     1411.84    181.33 o 
  -6  10  13        8.23       95.23     73.87 o 
  -5  10  13     1222.84     1372.38    145.90 o 
  -4  10  13      842.89      770.16    115.16 o 
  -3  10  13      151.85      196.85    106.93 o 
  -2  10  13     1546.31     1509.18    158.54 o 
  -1  10  13      546.50      651.90    140.24 o 
   0  10  13      124.75      214.64     92.62 o 
   1  10  13     4985.28     4941.56    190.48 o 
   2  10  13        8.66       89.45     70.57 o 
   3  10  13     7626.91     7897.47    212.10 o 
   4  10  13      503.95      421.97    122.24 o 
   5  10  13      823.08      866.01    166.08 o 
   6  10  13      209.42      159.97     96.69 o 
  -7  11  13       59.27      108.39     98.35 o 
  -6  11  13      151.33      279.88    105.00 o 
  -5  11  13       46.90      111.34     72.21 o 
  -4  11  13     8198.48     8950.03    500.19 o 
  -3  11  13       55.65       97.33     96.65 o 
  -2  11  13     1423.66     1733.46    169.13 o 
  -1  11  13       37.28       11.13     54.15 o 
   0  11  13      103.84       95.76     63.77 o 
   1  11  13       51.88       68.79     56.32 o 
   2  11  13     9580.49    10196.33    310.30 o 
   3  11  13        7.18       65.09    102.74 o 
   4  11  13      647.57      553.19    133.04 o 
   5  11  13       20.23      202.70    115.31 o 
  -5  12  13     4398.00     4638.39    368.79 o 
  -4  12  13       62.29      138.40     96.17 o 
  -3  12  13      963.72      828.17    162.94 o 
  -2  12  13        1.54       82.56     94.84 o 
  -1  12  13     6193.42     6482.09    218.86 o 
   0  12  13        8.04       53.27     69.57 o 
   1  12  13      358.68      364.60    103.34 o 
   2  12  13       72.43      112.79     97.79 o 
   3  12  13     5384.71     5708.17    278.65 o 
   4  12  13       59.46      115.33    109.94 o 
  -3  13  13        4.45      497.85    242.21 o 
  -2  13  13     1991.38     1719.81    201.05 o 
  -1  13  13       39.41      118.83     81.31 o 
   0  13  13      168.94      254.32     96.40 o 
   1  13  13        0.08      122.27     85.73 o 
   2  13  13     1893.73     2122.50    231.01 o 
 -11   0  14        0.07       95.39    157.32 o 
 -10   0  14     5277.43     5175.87    376.16 o 
  -9   0  14        5.77       71.04    150.03 o 
  -8   0  14     8832.83     8929.78    355.60 o 
  -7   0  14        2.52       77.35     82.74 o 
  -6   0  14     1172.42     1136.74    144.64 o 
  -5   0  14      323.86      226.51     84.03 o 
  -4   0  14   119036.48   126390.05   1313.45 o 
  -3   0  14      207.29      230.01     71.75 o 
  -2   0  14    12747.93    13501.82    142.24 o 
  -1   0  14       35.55       29.81     22.42 o 
   0   0  14    15882.29    15897.16    257.12 o 
   1   0  14      226.67      142.71     29.44 o 
   2   0  14    17604.62    17389.26    301.89 o 
   3   0  14       39.27       75.74     39.32 o 
   4   0  14    17113.77    16843.50    295.81 o 
   5   0  14      588.95      242.48    119.30 o 
   6   0  14     5099.06     4748.34    308.65 o 
   7   0  14      112.75       94.98    130.87 o 
   8   0  14      130.24       69.49    114.60 o 
   9   0  14       31.31       64.26    109.98 o 
  10   0  14     2600.41     3083.00    408.61 o 
 -11   1  14     4558.04     4153.23    276.94 o 
 -10   1  14        1.10      163.30    106.00 o 
  -9   1  14     1518.33     1385.98    200.56 o 
  -8   1  14      342.88      379.24    103.04 o 
  -7   1  14    12324.90    12658.22    191.57 o 
  -6   1  14       74.92       83.33     52.34 o 
  -5   1  14    10107.97    10003.22    218.65 o 
  -4   1  14       85.34      107.92     36.10 o 
  -3   1  14    52377.73    55155.04    424.27 o 
  -2   1  14     1091.62     1106.81     60.17 o 
  -1   1  14    21510.88    21367.40    337.78 o 
   0   1  14      772.36     1894.81    100.92 o 
   1   1  14      265.87      301.66     51.15 o 
   2   1  14      102.64      997.57    190.81 o 
   3   1  14    22580.01    22398.34    302.98 o 
   4   1  14      593.81      639.89     86.12 o 
   5   1  14      787.94      685.29    101.82 o 
   6   1  14       81.37      137.70     58.19 o 
   7   1  14     5691.65     5987.29    256.00 o 
   8   1  14      258.53      187.10    123.39 o 
   9   1  14     2276.02     2407.89    291.81 o 
  10   1  14       40.24      158.64    114.40 o 
 -11   2  14      730.89      541.59    159.44 o 
 -10   2  14     3152.22     2861.82    375.41 o 
  -9   2  14       80.08      142.74    102.54 o 
  -8   2  14        9.62       62.90     55.24 o 
  -7   2  14     5127.14     5185.34    127.42 o 
  -6   2  14      484.57      578.29     68.44 o 
  -5   2  14      769.12      751.31     63.81 o 
  -4   2  14      772.26      574.71     57.06 o 
  -3   2  14     2520.21     2521.91     86.39 o 
  -2   2  14     1151.03     1402.45     57.36 o 
  -1   2  14     3673.19     3642.39    182.37 o 
   0   2  14       88.28       81.29     44.18 o 
   1   2  14      471.81      607.84     59.28 o 
   2   2  14     6134.27     6324.37    172.97 o 
   3   2  14     1512.64     1389.85     80.63 o 
   4   2  14     2580.79     2425.38     95.80 o 
   5   2  14     2228.99     2160.86    120.35 o 
   6   2  14     5998.89     6088.43    173.25 o 
   7   2  14      622.56      669.29    109.87 o 
   8   2  14       52.12      184.92    104.64 o 
   9   2  14       17.44      448.86    302.52 o 
  10   2  14      479.31      409.98    147.98 o 
 -11   3  14       94.16      124.18    104.95 o 
 -10   3  14     1930.14     1616.92    272.78 o 
  -9   3  14      165.98       99.87     87.92 o 
  -8   3  14       11.23       42.87     43.01 o 
  -7   3  14     1602.49     1483.72    109.91 o 
  -6   3  14     2350.37     2479.07    101.53 o 
  -5   3  14      396.09      399.55     57.59 o 
  -4   3  14     3074.76     2790.74     76.35 o 
  -3   3  14       46.09       87.43     31.89 o 
  -2   3  14       40.11      160.94     43.02 o 
  -1   3  14      156.87      175.77     32.74 o 
   0   3  14     8982.36     8804.00    133.44 o 
   1   3  14       94.07      143.61     45.57 o 
   2   3  14     1829.30     1605.89     72.46 o 
   3   3  14      244.77      202.85     50.39 o 
   4   3  14     3761.24     3529.95    103.55 o 
   5   3  14      470.01      467.18     94.55 o 
   6   3  14     5395.27     5523.95    196.63 o 
   7   3  14       20.54       73.48     85.32 o 
   8   3  14      258.16      259.11    103.49 o 
   9   3  14      169.24      138.21    107.00 o 
 -11   4  14      840.75      667.11    159.95 o 
 -10   4  14       42.50       45.63    105.72 o 
  -9   4  14      156.18      141.12     82.59 o 
  -8   4  14      279.95      238.90     69.19 o 
  -7   4  14       68.68       47.14     56.51 o 
  -6   4  14      122.12       81.46     42.48 o 
  -5   4  14      570.01      603.33     75.74 o 
  -4   4  14      122.48      111.78     42.29 o 
  -3   4  14     5730.07     5769.36    158.39 o 
  -2   4  14       17.30       34.42     25.95 o 
  -1   4  14     3783.26     3484.40     93.39 o 
   0   4  14      330.14      467.08     70.58 o 
   1   4  14      936.56     1012.75     75.31 o 
   2   4  14     2360.64     2406.74     81.15 o 
   3   4  14     3634.92     3370.34     95.30 o 
   4   4  14        8.24       49.69     39.23 o 
   5   4  14      321.50      378.47     92.10 o 
   6   4  14     1429.64     1465.08    125.19 o 
   7   4  14     2547.03     2781.01    170.12 o 
   8   4  14      226.89      159.09     77.88 o 
   9   4  14     2165.94     2546.96    250.97 o 
 -10   5  14     2138.01     2581.31    197.77 o 
  -9   5  14       86.38      136.94     94.56 o 
  -8   5  14     4135.22     4128.73    153.71 o 
  -7   5  14        3.90       93.20     54.62 o 
  -6   5  14       26.86       58.11     45.06 o 
  -5   5  14      967.40      902.97     87.87 o 
  -4   5  14    22541.21    22726.19    273.85 o 
  -3   5  14      545.68      410.09     87.70 o 
  -2   5  14     1052.65     1065.50     89.07 o 
  -1   5  14       56.58       55.26     64.77 o 
   0   5  14     2965.02     2765.79    129.19 o 
   1   5  14      222.03      254.78     66.51 o 
   2   5  14     1749.68     1536.52     78.82 o 
   3   5  14      167.80      147.67     47.91 o 
   4   5  14    10280.71     9857.22    158.55 o 
   5   5  14       89.21       85.59     59.36 o 
   6   5  14     3017.41     3012.62    147.85 o 
   7   5  14       14.79      163.91     77.65 o 
   8   5  14       35.39       72.14     66.88 o 
   9   5  14      215.26      259.96    129.61 o 
 -10   6  14       50.39      184.68     91.61 o 
  -9   6  14      149.32       83.01     65.16 o 
  -8   6  14        9.27       71.88     58.05 o 
  -7   6  14     2629.36     2610.87    134.56 o 
  -6   6  14       64.07      102.07     60.41 o 
  -5   6  14     1640.78     1686.25    109.81 o 
  -4   6  14       10.19      104.35     48.03 o 
  -3   6  14    13906.89    13422.03    299.89 o 
  -2   6  14       18.60       27.45     37.71 o 
  -1   6  14     5165.65     5164.78    342.45 o 
   0   6  14       18.19       61.38     43.03 o 
   1   6  14     1931.31     1766.18    118.36 o 
   2   6  14      156.91      153.64     51.63 o 
   3   6  14    11053.54    10985.28    167.61 o 
   4   6  14        2.64       77.31     48.32 o 
   5   6  14      792.05      695.78     95.56 o 
   6   6  14       10.27      148.22     72.02 o 
   7   6  14      870.01      891.18    127.67 o 
   8   6  14       62.18      186.65     79.10 o 
   9   6  14      131.33      155.53     94.22 o 
  -9   7  14       60.66      184.85     98.71 o 
  -8   7  14       86.14      102.23     85.02 o 
  -7   7  14      129.12      141.39     63.14 o 
  -6   7  14     3390.53     3224.52    140.40 o 
  -5   7  14       27.67      110.51     59.88 o 
  -4   7  14     7763.79     7189.42    183.36 o 
  -3   7  14     1033.77     1013.70    124.63 o 
  -2   7  14      739.44      764.16    131.27 o 
  -1   7  14      487.19      498.46    113.47 o 
   0   7  14      126.32      102.91     71.48 o 
   1   7  14       34.75       66.12     56.44 o 
   2   7  14      378.05      411.43     91.31 o 
   3   7  14      985.53     1020.52    113.32 o 
   4   7  14     1325.24     1228.61    102.01 o 
   5   7  14       87.66      105.10     49.61 o 
   6   7  14     1116.06      814.88    117.88 o 
   7   7  14      182.56      204.23    103.43 o 
   8   7  14        1.09       74.19     75.55 o 
  -9   8  14      436.51      383.86    151.50 o 
  -8   8  14     1994.68     1931.33    207.33 o 
  -7   8  14       67.54      109.76     64.22 o 
  -6   8  14      320.57      293.11     94.69 o 
  -5   8  14      267.38      219.36     82.24 o 
  -4   8  14     3978.02     3583.41    153.93 o 
  -3   8  14     1317.46     1397.00    157.31 o 
  -2   8  14       45.95       69.80     74.28 o 
  -1   8  14     1705.51     1562.50    164.98 o 
   0   8  14     1245.64     1159.67    116.74 o 
   1   8  14     6362.73     6085.41    185.81 o 
   2   8  14      459.68      495.60    105.31 o 
   3   8  14      109.87      114.96     62.14 o 
   4   8  14     1578.08     1485.63    125.38 o 
   5   8  14       18.67       77.05     68.45 o 
   6   8  14      357.24      315.46     99.21 o 
   7   8  14      629.38      630.15    130.09 o 
   8   8  14       36.37      407.99    514.06 o 
  -8   9  14      135.05      100.49    115.60 o 
  -7   9  14      708.51      664.94    108.07 o 
  -6   9  14      798.33      673.45    110.19 o 
  -5   9  14        3.99       60.56     51.68 o 
  -4   9  14     6266.66     6237.91    245.70 o 
  -3   9  14     2886.19     2743.85    189.91 o 
  -2   9  14        0.11       42.92     80.50 o 
  -1   9  14     1751.17     1729.38    174.13 o 
   0   9  14     1061.66      999.26    113.76 o 
   1   9  14      427.21      482.65    103.87 o 
   2   9  14      278.09      225.65     85.29 o 
   3   9  14     1929.85     1899.58    128.56 o 
   4   9  14     1161.63     1273.90    135.01 o 
   5   9  14      107.60      167.61     77.31 o 
   6   9  14     1489.47     1460.57    171.59 o 
   7   9  14      370.81      358.81    195.56 o 
  -7  10  14     1111.62     1237.38    144.13 o 
  -6  10  14      762.72      877.24    123.48 o 
  -5  10  14       20.06      114.77     93.88 o 
  -4  10  14      439.23      396.19    132.79 o 
  -3  10  14     1096.97     1104.69    172.47 o 
  -2  10  14      337.63      265.65    106.32 o 
  -1  10  14       47.11       87.02     61.75 o 
   0  10  14       33.31      125.42     63.79 o 
   1  10  14     1313.91     1198.27    136.94 o 
   2  10  14      146.60      166.49     78.25 o 
   3  10  14     2129.40     2187.21    151.22 o 
   4  10  14      552.15      584.67    140.96 o 
   5  10  14       44.33       97.30     99.51 o 
   6  10  14      471.35      443.78    249.70 o 
  -6  11  14      491.93     1480.29    650.09 o 
  -5  11  14       33.62      110.27    108.58 o 
  -4  11  14      847.96     1066.20    174.25 o 
  -3  11  14      362.88      296.76    124.75 o 
  -2  11  14       71.61       80.42     98.38 o 
  -1  11  14       58.94       75.19     70.94 o 
   0  11  14      664.46      733.19    121.56 o 
   1  11  14      187.30      248.39     89.11 o 
   2  11  14      843.13      899.37    158.37 o 
   3  11  14       72.44      126.20     83.76 o 
   4  11  14      938.14     1120.09    192.61 o 
   5  11  14      212.30      194.02    120.70 o 
  -5  12  14       42.60      147.76    127.44 o 
  -4  12  14     1869.22     1895.31    204.95 o 
  -3  12  14      114.45     2226.99   1665.20 o 
  -2  12  14      232.48      144.61     88.79 o 
  -1  12  14      112.74      185.07     78.35 o 
   0  12  14      163.76      155.94    112.33 o 
   1  12  14       10.77       92.09     95.53 o 
   2  12  14     4834.97     4898.72    263.08 o 
   3  12  14      148.75      456.97    356.57 o 
   4  12  14      608.91      517.18    134.96 o 
  -3  13  14     1227.39     1082.01    295.24 o 
  -2  13  14        0.60      121.60    112.59 o 
  -1  13  14     1805.44     1833.70    206.35 o 
   0  13  14        7.33      101.60    113.62 o 
   1  13  14       10.12       49.03     87.29 o 
 -11   1  15      151.94      169.85    111.71 o 
 -10   1  15     2765.87     2494.62    233.17 o 
  -9   1  15      530.61      413.36     83.00 o 
  -8   1  15     2553.93     2221.04    116.64 o 
  -7   1  15      663.50      607.52     84.49 o 
  -6   1  15     2901.34     2799.18    108.69 o 
  -5   1  15        6.52       77.81     45.95 o 
  -4   1  15     4414.69     4319.47     88.24 o 
  -3   1  15     6500.41     7264.20    380.50 o 
  -2   1  15     9750.29    10386.98     97.03 o 
  -1   1  15      570.89     1926.17    400.31 o 
   0   1  15    14370.52    15111.00    133.25 o 
   1   1  15      411.19     1181.38    104.45 o 
   2   1  15      812.87      856.84     52.67 o 
   3   1  15      600.97     1163.73    177.64 o 
   4   1  15     4415.36     4086.72    160.55 o 
   5   1  15      324.89      589.21    126.10 o 
   6   1  15     9495.00     9260.34    269.08 o 
   7   1  15      919.33      975.42    213.64 o 
   8   1  15      256.12      183.54    114.32 o 
   9   1  15      182.41     1399.89    208.02 o 
 -11   2  15      625.75      460.25    138.54 o 
 -10   2  15     1431.29     1332.84    192.64 o 
  -9   2  15      757.40      632.48    118.99 o 
  -8   2  15      560.49      474.66     89.05 o 
  -7   2  15     8168.64     8562.30    147.91 o 
  -6   2  15      434.38      457.25     61.86 o 
  -5   2  15      432.63      397.66     56.93 o 
  -4   2  15      101.43      126.71     38.83 o 
  -3   2  15    10667.78    10721.85    107.54 o 
  -2   2  15     2637.29     3838.96    504.37 o 
  -1   2  15     1073.27     1111.18     62.09 o 
   0   2  15      462.71      645.93     72.13 o 
   1   2  15      428.36      464.72     58.94 o 
   2   2  15        0.26      193.15     69.39 o 
   3   2  15     4292.36     4063.23    133.32 o 
   4   2  15     1816.17     1627.17    115.27 o 
   5   2  15    11485.72    11517.05    398.10 o 
   6   2  15      616.48      630.92     95.98 o 
   7   2  15     5920.95     6168.40    250.79 o 
   8   2  15        7.00       68.47     76.10 o 
   9   2  15        3.60       88.78     92.77 o 
 -11   3  15       15.14       91.60    117.06 o 
 -10   3  15     2006.38     2244.84    189.47 o 
  -9   3  15      998.00      919.27    140.79 o 
  -8   3  15      437.03      413.14     87.89 o 
  -7   3  15      601.98      549.93     87.87 o 
  -6   3  15     4249.08     4421.83    116.30 o 
  -5   3  15      924.06      759.27     69.73 o 
  -4   3  15     1694.94     1589.81     71.05 o 
  -3   3  15      868.07      853.42     56.24 o 
  -2   3  15     8480.15     8327.84    123.77 o 
  -1   3  15      417.81      463.46     69.61 o 
   0   3  15     4816.54     4351.92    138.43 o 
   1   3  15       44.36       80.91     35.11 o 
   2   3  15        6.62       53.19     32.26 o 
   3   3  15        4.23       51.24     39.24 o 
   4   3  15     5986.65     5646.01    133.32 o 
   5   3  15      350.14      292.42     89.58 o 
   6   3  15     3928.84     3856.90    156.96 o 
   7   3  15      473.54      257.25     78.41 o 
   8   3  15      294.04      316.72    116.96 o 
   9   3  15       28.95       49.65     98.75 o 
 -10   4  15      312.00      195.72    100.82 o 
  -9   4  15     1659.82     1421.38    177.29 o 
  -8   4  15      818.76      763.92    116.93 o 
  -7   4  15       40.85       86.12     58.28 o 
  -6   4  15      358.13      332.61     65.45 o 
  -5   4  15      969.68      996.01     76.86 o 
  -4   4  15     1135.79     1096.41     79.67 o 
  -3   4  15     2776.56     2556.24    165.66 o 
  -2   4  15     1376.34     1289.43     67.57 o 
  -1   4  15      204.60      195.40     56.33 o 
   0   4  15      308.26      445.03     72.33 o 
   1   4  15      511.80      414.20     55.57 o 
   2   4  15      691.91      696.11     68.05 o 
   3   4  15      333.48      278.32     52.43 o 
   4   4  15        2.47       68.19     41.51 o 
   5   4  15      799.31      804.45    105.30 o 
   6   4  15      925.48      850.80    112.59 o 
   7   4  15      665.67     1150.88    420.92 o 
   8   4  15       11.54       68.41     63.26 o 
   9   4  15      133.67      579.50    356.22 o 
 -10   5  15      244.93      315.93     94.07 o 
  -9   5  15     4447.58     4208.26    207.69 o 
  -8   5  15       12.20       67.97     58.93 o 
  -7   5  15       10.71       62.57     47.47 o 
  -6   5  15       63.94      117.37     53.21 o 
  -5   5  15     1259.55     1225.75    108.82 o 
  -4   5  15      452.95      511.16     85.16 o 
  -3   5  15     5578.78     5535.39    172.71 o 
  -2   5  15     2025.01     1883.87    136.64 o 
  -1   5  15      640.92      769.60    120.27 o 
   0   5  15      681.19      587.93     82.78 o 
   1   5  15       31.09       40.68     34.41 o 
   2   5  15        0.54       42.71     31.42 o 
   3   5  15      529.02      477.49     66.16 o 
   4   5  15      943.83      878.72     89.77 o 
   5   5  15      491.03      447.39    100.22 o 
   6   5  15        7.43       58.59     60.79 o 
   7   5  15     1201.78     1294.04    144.48 o 
   8   5  15      248.03      129.06     79.09 o 
   9   5  15      581.20      654.06    155.81 o 
 -10   6  15     6813.60     7170.96    264.50 o 
  -9   6  15       32.73      100.66     92.73 o 
  -8   6  15      326.81      304.41     85.41 o 
  -7   6  15        2.70       61.27     52.47 o 
  -6   6  15     2033.16     2166.88    128.00 o 
  -5   6  15        0.84       57.93     50.80 o 
  -4   6  15      599.28      588.46     93.20 o 
  -3   6  15      149.41      230.51     97.35 o 
  -2   6  15    15350.08    15276.30    419.34 o 
  -1   6  15       39.02       59.03     67.47 o 
   0   6  15    11042.25    11279.35    440.16 o 
   1   6  15       30.52       74.04     71.70 o 
   2   6  15        5.91       57.21     29.80 o 
   3   6  15       83.67      160.65     57.28 o 
   4   6  15     7138.49     6728.44    152.35 o 
   5   6  15       60.98      110.44     67.01 o 
   6   6  15       12.94       80.48     60.41 o 
   7   6  15        3.57       79.30     63.27 o 
   8   6  15       48.61      165.54     85.17 o 
  -9   7  15     7291.56     7794.08    259.93 o 
  -8   7  15       69.56      139.08     71.63 o 
  -7   7  15     3843.29     3666.90    156.29 o 
  -6   7  15      144.23      175.54     64.37 o 
  -5   7  15     4500.48     4279.75    154.47 o 
  -4   7  15      317.52      217.86     74.59 o 
  -3   7  15    40157.93    42213.89    898.90 o 
  -2   7  15       23.29       42.94     53.86 o 
  -1   7  15      835.70      726.17    129.20 o 
   0   7  15       21.75       49.04     49.61 o 
   1   7  15     6656.48     6530.21    202.25 o 
   2   7  15       14.75       66.32     60.01 o 
   3   7  15     9388.05     9481.35    206.41 o 
   4   7  15      248.68      211.00     70.36 o 
   5   7  15     3464.00     3118.90    141.13 o 
   6   7  15      372.32      377.65     97.33 o 
   7   7  15     3079.00     3274.75    180.22 o 
   8   7  15       17.66       90.45     76.91 o 
  -9   8  15       68.14       67.63     84.36 o 
  -8   8  15     2387.45     2305.43    194.14 o 
  -7   8  15      290.22      270.57     76.36 o 
  -6   8  15      729.80      862.47    119.82 o 
  -5   8  15        0.31       70.48     55.73 o 
  -4   8  15     9399.12     9670.49    415.47 o 
  -3   8  15      615.88      472.82    132.15 o 
  -2   8  15     1673.50     1533.24    157.53 o 
  -1   8  15       14.68       63.97     74.45 o 
   0   8  15     8246.32     8553.88    212.23 o 
   1   8  15      533.04      496.60     96.73 o 
   2   8  15      302.68      339.49     89.97 o 
   3   8  15       15.00       84.00     56.01 o 
   4   8  15    11143.95    11529.26    355.47 o 
   5   8  15       51.66       86.97     72.12 o 
   6   8  15      768.77      797.16    119.26 o 
   7   8  15      211.25      184.31     87.16 o 
  -8   9  15      108.41      147.53     94.65 o 
  -7   9  15      915.36      911.15    127.61 o 
  -6   9  15      398.19      344.71    100.10 o 
  -5   9  15      253.82      271.75    117.05 o 
  -4   9  15     1473.26     1232.97    168.07 o 
  -3   9  15     3544.44     3581.26    343.99 o 
  -2   9  15      517.78      419.71    119.46 o 
  -1   9  15      233.67      176.71    106.30 o 
   0   9  15      644.97      581.95    105.32 o 
   1   9  15      726.70      771.46    119.70 o 
   2   9  15     1151.73      987.35    112.05 o 
   3   9  15     1766.18     1807.14    138.27 o 
   4   9  15     3305.79     3033.94    154.56 o 
   5   9  15     1272.22     1133.52    127.02 o 
   6   9  15      572.98      414.80    134.42 o 
   7   9  15     1206.66     1431.91    260.00 o 
  -7  10  15     1248.32     1468.08    148.62 o 
  -6  10  15      873.98      966.86    186.20 o 
  -5  10  15      116.47       71.21     85.88 o 
  -4  10  15       45.05      114.41     80.20 o 
  -3  10  15     3752.52     3741.25    202.24 o 
  -2  10  15      265.33      243.45    105.38 o 
  -1  10  15      213.84      176.81     87.44 o 
   0  10  15      382.64      246.71     88.55 o 
   1  10  15       24.28       67.35     68.74 o 
   2  10  15       61.11      143.48     74.89 o 
   3  10  15     1073.62     1130.72    135.12 o 
   4  10  15      301.20      251.91     91.86 o 
   5  10  15     1608.20     1594.05    206.37 o 
   6  10  15        4.88      140.76    171.40 o 
  -6  11  15     2751.32     3177.11    225.33 o 
  -5  11  15      149.78      638.91    471.38 o 
  -4  11  15      661.37      750.50    173.34 o 
  -3  11  15       23.08      112.75     99.83 o 
  -2  11  15     4219.58     4420.69    247.44 o 
  -1  11  15      109.44       86.59     75.01 o 
   0  11  15     4990.75     5590.99    208.12 o 
   1  11  15      137.81       70.95     66.21 o 
   2  11  15      352.57      243.33     87.26 o 
   3  11  15      164.06      268.29    117.27 o 
   4  11  15     6486.80     7135.10    277.97 o 
   5  11  15       28.97       86.82    107.83 o 
  -5  12  15      203.85      160.14    117.00 o 
  -4  12  15        0.03       97.56     94.22 o 
  -3  12  15     8728.18     8984.53    311.79 o 
  -2  12  15        0.01      100.41     93.49 o 
  -1  12  15       50.94       67.06     65.56 o 
   0  12  15        0.19       69.84     99.06 o 
   1  12  15     3198.36     3210.94    235.44 o 
   2  12  15      141.75      268.24    143.92 o 
   3  12  15      917.11     1006.55    190.61 o 
  -2  13  15      995.64      891.20    190.36 o 
  -1  13  15        6.59      209.71    116.33 o 
   0  13  15     1331.71     1376.33    198.60 o 
   1  13  15       17.05       98.91    112.60 o 
 -11   0  16      212.41       98.62    100.42 o 
 -10   0  16     4016.73     3727.64    244.97 o 
  -9   0  16       39.02       51.66     71.37 o 
  -8   0  16      125.55      105.03    106.36 o 
  -7   0  16        0.17       49.55     56.50 o 
  -6   0  16    10066.92     9619.70    387.52 o 
  -5   0  16       51.27       92.21     87.70 o 
  -4   0  16    13523.22    15146.91    227.91 o 
  -3   0  16      293.61      369.66     72.74 o 
  -2   0  16    25650.33    25895.10    328.20 o 
  -1   0  16        6.13       44.37     47.97 o 
   0   0  16     4210.09     3420.47    396.20 o 
   1   0  16        0.00       42.99     38.75 o 
   2   0  16       99.28       81.29     50.32 o 
   3   0  16       50.58       46.80     46.74 o 
   4   0  16     9370.06     9135.08    333.39 o 
   5   0  16       40.60       93.97    140.58 o 
   6   0  16      207.79      173.87    166.59 o 
   7   0  16       35.42       62.18    126.18 o 
   8   0  16     2182.31     1888.51    316.30 o 
   9   0  16       22.89       39.31    127.28 o 
 -11   1  16      281.98      181.27     88.21 o 
 -10   1  16      261.20      206.30     87.57 o 
  -9   1  16     8781.59     8530.66    197.08 o 
  -8   1  16      126.03      145.74     56.60 o 
  -7   1  16      280.34      264.91     66.65 o 
  -6   1  16       38.07       39.50     33.89 o 
  -5   1  16     7101.77     6959.91    116.95 o 
  -4   1  16      222.77      209.66     47.62 o 
  -3   1  16    14721.66    14335.81    120.30 o 
  -2   1  16      901.84     1205.34    200.89 o 
  -1   1  16     8492.09     9404.97    117.78 o 
   0   1  16      354.99     1531.32    179.96 o 
   1   1  16    11179.52    10746.75    498.80 o 
   2   1  16       12.51       49.17     23.23 o 
   3   1  16     1652.08     1638.50     83.53 o 
   4   1  16       56.58       83.69     90.08 o 
   5   1  16    14091.74    13923.00    403.34 o 
   6   1  16     1409.50     1495.89    158.01 o 
   7   1  16     9454.17     9014.57    538.30 o 
   8   1  16      110.28      195.10    135.65 o 
   9   1  16       59.56       77.23    108.61 o 
 -11   2  16       52.01       38.40     70.69 o 
 -10   2  16     3525.56     3394.37    207.77 o 
  -9   2  16     1347.55     1198.75    118.55 o 
  -8   2  16     3611.53     3349.45    138.78 o 
  -7   2  16      165.32      156.71     53.27 o 
  -6   2  16     1089.39     1049.54     76.10 o 
  -5   2  16       21.54       49.42     33.23 o 
  -4   2  16     2615.68     2719.30     83.90 o 
  -3   2  16      527.54      439.98     50.09 o 
  -2   2  16    25428.21    26636.22    459.55 o 
  -1   2  16     1697.10     2196.56    191.81 o 
   0   2  16     7179.87     7411.80    123.54 o 
   1   2  16     1605.70     1622.46     71.62 o 
   2   2  16     4098.20     4122.93    110.27 o 
   3   2  16       51.86      119.87     45.95 o 
   4   2  16     2442.99     2304.43    122.08 o 
   5   2  16     1938.50     2334.52    165.72 o 
   6   2  16     1626.56     1482.02    163.52 o 
   7   2  16      899.22      985.65    141.69 o 
   8   2  16     2202.03     2617.35    216.64 o 
   9   2  16      177.84      167.49     99.13 o 
 -10   3  16      223.48      214.75    103.97 o 
  -9   3  16     1842.93     1803.00    170.35 o 
  -8   3  16     1409.32     1329.13    113.43 o 
  -7   3  16      241.85      199.42     69.40 o 
  -6   3  16      773.73      809.76     83.09 o 
  -5   3  16      263.22      246.08     62.18 o 
  -4   3  16       41.49       56.85     32.43 o 
  -3   3  16     1233.86     1135.22     60.27 o 
  -2   3  16    19421.96    21016.52    386.00 o 
  -1   3  16      531.32      566.65     75.16 o 
   0   3  16     1508.41     1414.52     85.22 o 
   1   3  16      749.55      730.29     64.06 o 
   2   3  16     2077.82     2020.57     81.30 o 
   3   3  16      748.24      739.83     67.08 o 
   4   3  16     1934.69     2001.77    167.35 o 
   5   3  16      391.20      348.93     94.01 o 
   6   3  16       17.01      197.48    119.29 o 
   7   3  16      729.34      575.66    171.18 o 
   8   3  16     2797.89     2956.38    244.11 o 
   9   3  16      598.55      576.87    196.83 o 
 -10   4  16      138.65      116.70     94.29 o 
  -9   4  16     6857.83     7439.96    243.27 o 
  -8   4  16      289.42      215.76     77.30 o 
  -7   4  16      720.89      802.96    102.38 o 
  -6   4  16        0.76       77.96     41.89 o 
  -5   4  16     8466.37     8380.67    138.32 o 
  -4   4  16      172.01      140.38     49.28 o 
  -3   4  16     2612.26     2469.39    102.47 o 
  -2   4  16     1427.90     1408.92    126.79 o 
  -1   4  16     2299.06     2119.84     95.99 o 
   0   4  16      373.93      322.42     65.50 o 
   1   4  16      682.51      562.54     64.92 o 
   2   4  16        6.90       42.59     30.01 o 
   3   4  16     1017.45      915.51     75.56 o 
   4   4  16      244.13      204.12     58.63 o 
   5   4  16     8549.27     8568.23    338.09 o 
   6   4  16      299.27      203.95     73.24 o 
   7   4  16      312.79      253.90    106.45 o 
   8   4  16       41.78       93.70     90.98 o 
   9   4  16      681.37     1267.46    269.56 o 
 -10   5  16     2573.41     2598.46    258.68 o 
  -9   5  16     1233.93      848.71    121.71 o 
  -8   5  16     2492.52     2482.71    140.20 o 
  -7   5  16       29.13       91.43     63.09 o 
  -6   5  16     3765.01     3749.14    158.08 o 
  -5   5  16      294.60      304.19     79.01 o 
  -4   5  16     1510.71     1384.37    101.95 o 
  -3   5  16      308.27      351.15    102.08 o 
  -2   5  16    18234.79    18325.35    813.80 o 
  -1   5  16        8.51       52.04     62.19 o 
   0   5  16     3818.63     3730.95    146.11 o 
   1   5  16       83.89       99.87     52.13 o 
   2   5  16     2868.45     2789.75     92.31 o 
   3   5  16      200.49      193.13     63.47 o 
   4   5  16     2845.32     2715.92    119.07 o 
   5   5  16       89.89       68.05     59.87 o 
   6   5  16      228.77      233.52    105.27 o 
   7   5  16      254.59      221.21     79.40 o 
   8   5  16      609.69      557.23    159.54 o 
 -10   6  16        8.42      120.94     98.95 o 
  -9   6  16     1286.13     1411.55    157.36 o 
  -8   6  16       49.97      159.28     73.45 o 
  -7   6  16      579.70      438.78     90.75 o 
  -6   6  16       73.54       97.32     56.39 o 
  -5   6  16      530.79      483.09     80.64 o 
  -4   6  16       24.94       60.85     59.85 o 
  -3   6  16    16867.72    17416.77    639.31 o 
  -2   6  16       55.69      180.26     77.65 o 
  -1   6  16       25.60       45.86     69.22 o 
   0   6  16       34.52       65.81     51.18 o 
   1   6  16     3682.25     3754.24    154.41 o 
   2   6  16        4.10       64.02     40.10 o 
   3   6  16      121.35       84.48     53.21 o 
   4   6  16       39.89       92.53     48.42 o 
   5   6  16     1695.93     1655.60    139.27 o 
   6   6  16       16.17       94.21     66.96 o 
   7   6  16     1485.19     1313.54    152.65 o 
   8   6  16       29.18      105.92     86.37 o 
  -9   7  16      835.48      937.86    133.38 o 
  -8   7  16      281.63      278.30     79.78 o 
  -7   7  16        2.26      115.86     63.45 o 
  -6   7  16      169.86      161.44     59.99 o 
  -5   7  16      377.81      367.01     94.41 o 
  -4   7  16      402.47      468.60    135.51 o 
  -3   7  16      826.69      881.91    144.51 o 
  -2   7  16       31.04       47.36     68.58 o 
  -1   7  16      198.35      154.79    145.08 o 
   0   7  16        7.20       50.91     50.32 o 
   1   7  16      422.05      441.95    101.65 o 
   2   7  16      916.76      838.75    111.68 o 
   3   7  16       20.31       54.30     64.65 o 
   4   7  16     5701.62     5291.94    169.32 o 
   5   7  16      498.58      452.80     97.39 o 
   6   7  16      739.78      554.09    126.56 o 
   7   7  16       66.73      154.16     78.13 o 
   8   7  16      596.12      399.53    111.61 o 
  -9   8  16       53.36      148.96     93.16 o 
  -8   8  16      145.90      194.65     91.43 o 
  -7   8  16       63.55      109.49     63.41 o 
  -6   8  16       55.95       92.74     74.26 o 
  -5   8  16       11.13      102.53     79.21 o 
  -4   8  16        0.11       91.89     90.01 o 
  -3   8  16      852.14      715.08    124.08 o 
  -2   8  16     2599.03     2496.96    308.08 o 
  -1   8  16      464.13      428.46    127.02 o 
   0   8  16      748.31      755.40    111.72 o 
   1   8  16       91.59       52.33     70.99 o 
   2   8  16       14.09       57.36     57.06 o 
   3   8  16     2057.43     1916.85    134.45 o 
   4   8  16      944.64      968.42    125.56 o 
   5   8  16      215.97      184.45     73.97 o 
   6   8  16       91.71       71.72     86.27 o 
   7   8  16      324.00      280.54     97.06 o 
  -8   9  16     1441.88     1433.21    166.35 o 
  -7   9  16      202.00      218.71    117.69 o 
  -6   9  16      320.09      328.29    118.68 o 
  -5   9  16      785.50      781.53    154.20 o 
  -4   9  16       19.72       68.55     67.82 o 
  -3   9  16     1168.72     1231.48    169.40 o 
  -2   9  16     2128.83     2099.47    185.68 o 
  -1   9  16      841.71     1102.61    203.04 o 
   0   9  16      185.45      117.87     61.27 o 
   1   9  16      364.42      362.55     98.98 o 
   2   9  16      639.04      627.05    109.34 o 
   3   9  16     1257.69     1296.83    138.71 o 
   4   9  16     2575.91     2554.97    154.35 o 
   5   9  16      882.53      773.19    121.43 o 
   6   9  16      536.86      502.31    174.12 o 
  -7  10  16      239.37      255.55    113.52 o 
  -6  10  16     1215.82     1204.44    179.76 o 
  -5  10  16       89.28       97.89     78.07 o 
  -4  10  16       71.94       81.10     77.37 o 
  -3  10  16      968.72     1045.98    163.24 o 
  -2  10  16      554.57      571.48    145.64 o 
  -1  10  16       15.30       40.53     55.99 o 
   0  10  16     1110.84     1009.46    128.19 o 
   1  10  16     1322.82     1330.66    135.42 o 
   2  10  16     2018.11     2229.67    208.07 o 
   3  10  16      338.72      403.77    103.24 o 
   4  10  16      629.66      533.08    110.76 o 
   5  10  16     1516.70     1386.59    175.42 o 
  -6  11  16      218.36      262.06    111.29 o 
  -5  11  16     1619.73     1457.26    195.49 o 
  -4  11  16       51.28      222.30    158.41 o 
  -3  11  16       61.53      140.75     90.85 o 
  -2  11  16     1149.62     1203.14    170.97 o 
  -1  11  16        2.42       84.43     68.98 o 
   0  11  16      375.20      416.78    100.97 o 
   1  11  16      468.37      537.71    109.45 o 
   2  11  16      245.12      216.93    108.48 o 
   3  11  16      807.60      565.81    135.77 o 
   4  11  16      702.23     1014.24    266.37 o 
  -4  12  16       96.54      138.14    115.73 o 
  -3  12  16      149.69      231.51    152.19 o 
  -2  12  16     2951.87     2976.79    187.78 o 
  -1  12  16       40.67      523.14    268.25 o 
   0  12  16       91.16      138.46     87.90 o 
   1  12  16      138.20      316.96    124.21 o 
   2  12  16        7.10       92.86     98.27 o 
   3  12  16       12.66      103.86     99.33 o 
 -11   1  17      320.42      260.11    102.11 o 
 -10   1  17        5.68       85.11     87.99 o 
  -9   1  17      200.05      162.99     64.47 o 
  -8   1  17       15.31       98.21     51.80 o 
  -7   1  17      437.13      474.11     78.67 o 
  -6   1  17      341.28      324.79     66.63 o 
  -5   1  17      684.28      764.79     70.35 o 
  -4   1  17     1383.71     1293.92     72.77 o 
  -3   1  17      102.67       86.52     36.22 o 
  -2   1  17     5859.67     5703.70     80.65 o 
  -1   1  17     1090.51     3885.06    484.02 o 
   0   1  17     1647.34     1686.88     63.04 o 
   1   1  17      308.24      704.38     67.32 o 
   2   1  17       39.70       41.28     34.21 o 
   3   1  17        8.00      225.12     54.65 o 
   4   1  17      133.69      102.87     80.59 o 
   5   1  17     2222.98     2357.82    167.67 o 
   6   1  17      144.62       94.42     74.78 o 
   7   1  17      199.50      321.33     90.46 o 
   8   1  17     1000.99     1094.43    200.12 o 
   9   1  17       62.05      206.89    106.45 o 
 -11   2  17      962.29      706.77    162.29 o 
 -10   2  17      147.48       97.38    102.13 o 
  -9   2  17     4545.09     4392.46    170.49 o 
  -8   2  17     1344.09     1310.37    116.10 o 
  -7   2  17      468.25      471.78     73.81 o 
  -6   2  17      948.33      890.00     71.51 o 
  -5   2  17      183.21      183.80     48.90 o 
  -4   2  17     1707.97     1635.51     76.35 o 
  -3   2  17       63.61      101.17     40.61 o 
  -2   2  17     4692.58     6155.03    160.86 o 
  -1   2  17     9564.02     9952.76    132.19 o 
   0   2  17     1956.71     2280.56    102.94 o 
   1   2  17     3460.84     3279.23    129.65 o 
   2   2  17     1277.11     1097.86     73.07 o 
   3   2  17     1343.18     1269.98    101.36 o 
   4   2  17      517.18      452.77    108.87 o 
   5   2  17       22.95       48.48     66.77 o 
   6   2  17     2128.82     2087.49    186.94 o 
   7   2  17      368.68      489.21    153.12 o 
   8   2  17     1705.59     2034.25    327.20 o 
   9   2  17      333.47      191.04    105.26 o 
 -10   3  17      254.21      168.16     82.55 o 
  -9   3  17     1331.77     1137.34    129.07 o 
  -8   3  17     3565.55     3998.01    160.69 o 
  -7   3  17       72.24      118.13     49.76 o 
  -6   3  17      567.22      440.47     71.66 o 
  -5   3  17      117.49      103.50     47.09 o 
  -4   3  17     3234.45     3344.60     92.36 o 
  -3   3  17       19.27       68.05     29.65 o 
  -2   3  17    14856.52    15780.75    237.83 o 
  -1   3  17      104.39       81.09     57.49 o 
   0   3  17       82.40      150.41     48.20 o 
   1   3  17     2651.14     2704.88     85.98 o 
   2   3  17     3147.36     2835.08    109.08 o 
   3   3  17      592.19      534.68     65.50 o 
   4   3  17       23.82       82.21     53.13 o 
   5   3  17      388.06      323.87    123.46 o 
   6   3  17     3347.01     3424.32    216.28 o 
   7   3  17      122.29       87.69    107.47 o 
   8   3  17     3871.36     4614.76    254.20 o 
   9   3  17       75.78      105.70    103.92 o 
 -10   4  17      102.75       95.51     80.35 o 
  -9   4  17     1807.89     1873.93    157.17 o 
  -8   4  17      156.76       87.40     52.83 o 
  -7   4  17       32.04       74.64     70.63 o 
  -6   4  17     1208.80     1111.04     92.17 o 
  -5   4  17     1477.08     1484.42     90.16 o 
  -4   4  17       68.64      121.97     46.95 o 
  -3   4  17       38.68       64.97     51.09 o 
  -2   4  17     1648.10     1503.54    145.64 o 
  -1   4  17     5157.14     5317.70    141.91 o 
   0   4  17     2378.35     2386.93    101.36 o 
   1   4  17     1187.87     1047.89     78.24 o 
   2   4  17       93.73      103.06     41.67 o 
   3   4  17     2239.65     2183.59     91.62 o 
   4   4  17      218.33      210.09     61.39 o 
   5   4  17     4215.84     4510.14    329.61 o 
   6   4  17      855.06      786.67    155.11 o 
   7   4  17        4.20       63.85     66.71 o 
   8   4  17     1241.50      965.75    187.84 o 
   9   4  17     1317.32     1573.58    233.13 o 
 -10   5  17      157.25      148.02     86.00 o 
  -9   5  17     3995.62     3760.55    204.10 o 
  -8   5  17      958.05      985.23    110.46 o 
  -7   5  17      146.29      129.20     64.66 o 
  -6   5  17      421.39      363.95     78.19 o 
  -5   5  17     2034.45     1988.12    116.32 o 
  -4   5  17      959.24      961.67    108.71 o 
  -3   5  17      313.62      379.68    117.15 o 
  -2   5  17     1000.45      905.76    130.79 o 
  -1   5  17     4111.86     3623.65    190.00 o 
   0   5  17        5.78       66.18     48.67 o 
   1   5  17     2713.44     2776.87     99.14 o 
   2   5  17     1445.32     1351.75     82.42 o 
   3   5  17      449.84      396.56     71.68 o 
   4   5  17       13.98       54.84     41.64 o 
   5   5  17     3397.22     3571.98    212.17 o 
   6   5  17      609.42      515.76    106.83 o 
   7   5  17      254.76      192.77     97.59 o 
   8   5  17       84.40      155.43    104.66 o 
  -9   6  17       90.28      112.53     82.02 o 
  -8   6  17     7642.92     7847.67    205.12 o 
  -7   6  17        0.73      101.90     62.76 o 
  -6   6  17     4165.85     3992.64    144.57 o 
  -5   6  17       25.95      122.25     67.87 o 
  -4   6  17     2650.13     2527.01    183.69 o 
  -3   6  17       13.45      113.52     74.93 o 
  -2   6  17    13386.42    12795.18    405.39 o 
  -1   6  17       16.06       73.12     55.68 o 
   0   6  17       13.40       79.96     69.78 o 
   1   6  17        0.19       44.52     60.43 o 
   2   6  17     8944.98     8600.12    292.65 o 
   3   6  17       38.66       47.57     46.51 o 
   4   6  17     1370.70     1159.33     97.36 o 
   5   6  17        0.68       47.23     58.89 o 
   6   6  17     6082.81     6207.91    204.11 o 
   7   6  17        7.41       96.71     80.35 o 
   8   6  17      600.42      651.66    154.25 o 
  -9   7  17    12834.57    13802.51    303.64 o 
  -8   7  17        0.14       59.72     60.88 o 
  -7   7  17     1395.28     1364.43    123.01 o 
  -6   7  17       54.38       98.53     55.32 o 
  -5   7  17     1554.33     1497.42    161.05 o 
  -4   7  17       42.14       76.63     74.55 o 
  -3   7  17      169.65      131.54     96.18 o 
  -2   7  17       37.75       90.28     86.59 o 
  -1   7  17    12365.78    11876.14    513.29 o 
   0   7  17       35.74       65.32     53.79 o 
   1   7  17    13874.69    13843.98    275.75 o 
   2   7  17        1.69       73.54     58.17 o 
   3   7  17     3541.61     3408.40    149.27 o 
   4   7  17      231.29      245.60     87.62 o 
   5   7  17    12296.66    12307.06    245.92 o 
   6   7  17       49.54       35.17     62.22 o 
   7   7  17      277.29      171.75     91.27 o 
  -8   8  17     2685.40     2841.94    157.36 o 
  -7   8  17       31.06       72.94     68.54 o 
  -6   8  17       35.16       54.65     78.50 o 
  -5   8  17        8.79       28.59     80.77 o 
  -4   8  17     3552.09     3704.52    226.37 o 
  -3   8  17      106.07      181.84     95.32 o 
  -2   8  17    15019.30    15689.13    313.18 o 
  -1   8  17      968.22      981.62    144.18 o 
   0   8  17       52.69       86.35     64.09 o 
   1   8  17      166.25      133.06     75.84 o 
   2   8  17       48.24       84.01     67.43 o 
   3   8  17     1011.90     1026.17    125.10 o 
   4   8  17      274.52      242.63     93.95 o 
   5   8  17      113.09       91.82     81.22 o 
   6   8  17      870.43      818.13    141.82 o 
   7   8  17       80.03      128.18     84.73 o 
  -8   9  17      276.86      228.03    128.63 o 
  -7   9  17      128.61      138.37     89.66 o 
  -6   9  17       99.39       98.13     88.11 o 
  -5   9  17     2396.93     2664.40    291.93 o 
  -4   9  17      384.59      366.98    131.53 o 
  -3   9  17      363.78      368.56    129.68 o 
  -2   9  17     1519.88     1395.09    173.89 o 
  -1   9  17     5764.60     6210.65    293.96 o 
   0   9  17      172.12      210.57     85.34 o 
   1   9  17       45.54       92.01     71.50 o 
   2   9  17      164.68      220.05     99.24 o 
   3   9  17        6.96       74.97     61.83 o 
   4   9  17       10.82      106.28     63.27 o 
   5   9  17      462.67      449.95    134.91 o 
   6   9  17       51.26       74.98     97.60 o 
  -7  10  17       36.47      153.50    105.63 o 
  -6  10  17      380.93      435.34    139.33 o 
  -5  10  17      560.28      731.55    172.75 o 
  -4  10  17       21.03       58.22     71.47 o 
  -3  10  17      351.63      339.69    155.71 o 
  -2  10  17       40.08      204.11    103.25 o 
  -1  10  17       39.20       98.47     64.12 o 
   0  10  17      495.47      587.53    122.28 o 
   1  10  17     1975.98     2031.33    161.63 o 
   2  10  17     2372.04     2475.65    213.28 o 
   3  10  17        5.91      127.13     80.70 o 
   4  10  17       72.98      102.30     68.49 o 
   5  10  17     1234.04     1342.16    153.05 o 
  -6  11  17      199.30      215.95    162.66 o 
  -5  11  17       60.14      100.75    104.15 o 
  -4  11  17     4294.24     4473.47    251.95 o 
  -3  11  17        1.22       83.71     94.84 o 
  -2  11  17     5943.45     6295.32    261.15 o 
  -1  11  17        4.02       74.38     66.63 o 
   0  11  17        5.61       76.68     79.35 o 
   1  11  17       33.12       91.51     80.05 o 
   2  11  17     4766.54     5300.30    204.30 o 
   3  11  17      194.32      113.02     99.60 o 
   4  11  17      986.91      878.89    151.39 o 
  -4  12  17        6.48      125.94    110.32 o 
  -3  12  17      693.06      743.69    179.00 o 
  -2  12  17      135.68      232.88     98.73 o 
  -1  12  17     9374.93     9325.82    323.46 o 
   0  12  17       13.39       81.80     69.68 o 
   1  12  17     2780.30     3121.08    255.78 o 
   2  12  17       33.14      549.79    513.41 o 
 -10   0  18     3480.16     3149.87    235.34 o 
  -9   0  18        1.21       74.36     80.10 o 
  -8   0  18    15611.09    16097.24    318.96 o 
  -7   0  18      104.88       35.71     70.30 o 
  -6   0  18     9424.38     9071.16    441.14 o 
  -5   0  18       58.68       61.13     64.39 o 
  -4   0  18    19845.30    20317.82    220.64 o 
  -3   0  18      104.19       54.66     49.01 o 
  -2   0  18     8369.96     8378.26    138.71 o 
  -1   0  18       49.03       64.16     58.58 o 
   0   0  18     9725.56     9864.04    274.92 o 
   1   0  18        7.50       45.12     33.73 o 
   2   0  18     4387.22     4656.35    156.83 o 
   3   0  18       76.72       82.34     47.39 o 
   4   0  18      551.86      534.60    200.30 o 
   5   0  18        4.53       73.01     94.06 o 
   6   0  18     2378.77     2360.79    278.24 o 
   7   0  18      212.23      213.05    169.64 o 
   8   0  18       44.68      245.88    169.57 o 
   9   0  18        1.59      207.54    203.43 o 
 -10   1  18        3.50      132.20     99.68 o 
  -9   1  18     1488.63     1213.76    120.48 o 
  -8   1  18       17.53       53.69     50.92 o 
  -7   1  18     3415.11     3423.85    121.11 o 
  -6   1  18      104.39      146.55     48.35 o 
  -5   1  18     5834.74     5692.79    113.46 o 
  -4   1  18       66.12       57.43     36.06 o 
  -3   1  18     1801.38     1699.99     73.86 o 
  -2   1  18       11.02      167.92     43.78 o 
  -1   1  18    35424.04    36933.63    216.41 o 
   0   1  18       84.14      170.91     55.03 o 
   1   1  18      335.64      345.10     63.50 o 
   2   1  18       12.60       43.93     31.50 o 
   3   1  18     8100.26     7988.14    170.94 o 
   4   1  18     1018.89     1438.51    408.91 o 
   5   1  18     6422.75     6408.27    239.05 o 
   6   1  18        7.21       37.54     58.14 o 
   7   1  18     1418.74     1309.33    192.99 o 
   8   1  18        3.91      149.80    102.67 o 
   9   1  18     2908.91     3026.59    265.38 o 
 -10   2  18      284.19      134.03    113.72 o 
  -9   2  18     1076.75      969.84    120.49 o 
  -8   2  18     3384.70     3628.99    150.29 o 
  -7   2  18        5.33       63.62     40.71 o 
  -6   2  18     3685.82     3537.16    106.30 o 
  -5   2  18        6.32       35.89     32.76 o 
  -4   2  18     3690.27     3490.91     91.21 o 
  -3   2  18      729.93      877.17     77.84 o 
  -2   2  18     2732.17     2638.21    103.24 o 
  -1   2  18     2346.85     2523.66    144.33 o 
   0   2  18      274.97      437.06     61.73 o 
   1   2  18      116.71      125.33     46.46 o 
   2   2  18      794.64      766.53     83.24 o 
   3   2  18     1679.01     1561.32    111.62 o 
   4   2  18      520.14      474.53    120.35 o 
   5   2  18     1176.40     1073.56    152.61 o 
   6   2  18     9157.93     9420.47    325.68 o 
   7   2  18      550.41      660.32    206.94 o 
   8   2  18     1981.77     1803.45    213.56 o 
   9   2  18      438.01      231.25    131.86 o 
 -10   3  18     1215.44     1032.10    157.14 o 
  -9   3  18      160.09      138.86     71.88 o 
  -8   3  18     4076.64     4289.00    161.38 o 
  -7   3  18      545.36      481.62     77.87 o 
  -6   3  18      666.92      637.13     80.86 o 
  -5   3  18       10.81       64.51     37.27 o 
  -4   3  18     6726.66     6756.79    149.33 o 
  -3   3  18     1913.08     2171.56     96.25 o 
  -2   3  18     2298.34     2400.20    120.95 o 
  -1   3  18      763.10      668.02     94.06 o 
   0   3  18     2468.67     2531.40     93.74 o 
   1   3  18     2077.69     2288.40     87.48 o 
   2   3  18     2137.61     1992.82     83.56 o 
   3   3  18      361.61      368.27     72.11 o 
   4   3  18     1133.23     1107.31    149.86 o 
   5   3  18       15.81       40.67     65.81 o 
   6   3  18     3245.77     3549.42    211.84 o 
   7   3  18        1.91       64.48     97.24 o 
   8   3  18     1270.66     3055.46   1529.59 o 
 -10   4  18       17.16       48.15     62.21 o 
  -9   4  18      521.77      467.58     93.74 o 
  -8   4  18       53.51       91.73     62.02 o 
  -7   4  18     1841.71     1846.10    129.26 o 
  -6   4  18      507.55      359.23     67.93 o 
  -5   4  18      771.48      708.31     74.13 o 
  -4   4  18      391.40      341.22     77.21 o 
  -3   4  18     5212.80     5281.03    205.28 o 
  -2   4  18      559.23      469.45    113.54 o 
  -1   4  18    10929.98    10828.07    232.81 o 
   0   4  18      608.76      667.81     72.54 o 
   1   4  18     2960.53     3109.77    103.54 o 
   2   4  18      314.82      344.70     62.05 o 
   3   4  18     7778.43     7762.22    194.02 o 
   4   4  18      279.70      153.58     66.31 o 
   5   4  18     3559.58     3888.49    413.25 o 
   6   4  18      892.07      643.99    132.07 o 
   7   4  18      173.51      174.73    118.33 o 
   8   4  18      930.54      831.94    186.44 o 
 -10   5  18      477.20      263.65    122.29 o 
  -9   5  18       12.49      110.13     81.75 o 
  -8   5  18     6294.96     6432.21    213.10 o 
  -7   5  18       59.37       93.20     61.94 o 
  -6   5  18     1495.69     1443.17    107.27 o 
  -5   5  18      329.45      232.95     97.36 o 
  -4   5  18    14157.21    14804.89    343.62 o 
  -3   5  18       13.05      127.65     65.42 o 
  -2   5  18      871.56      787.01    140.05 o 
  -1   5  18      590.29      629.43    149.66 o 
   0   5  18      698.83      617.04    102.66 o 
   1   5  18      383.59      328.88     60.82 o 
   2   5  18     9857.79     9797.41    174.75 o 
   3   5  18      206.64      144.40     59.35 o 
   4   5  18      710.83      659.38     84.45 o 
   5   5  18     1012.79     1068.99    123.60 o 
   6   5  18     5662.13     5381.20    299.32 o 
   7   5  18       32.55       86.89     89.82 o 
   8   5  18       48.66      102.26     97.98 o 
  -9   6  18      195.50      210.36     98.06 o 
  -8   6  18       15.65      132.83     75.47 o 
  -7   6  18     2107.72     2001.94    135.08 o 
  -6   6  18        3.68       33.98     71.79 o 
  -5   6  18     4125.14     4078.98    181.35 o 
  -4   6  18        1.19      146.92     70.70 o 
  -3   6  18     2877.90     2742.17    201.55 o 
  -2   6  18        0.41      112.91     69.87 o 
  -1   6  18     6574.88     6655.34    233.33 o 
   0   6  18        8.52       58.21     53.92 o 
   1   6  18     1388.53     1313.95    113.27 o 
   2   6  18       68.26       83.88     55.94 o 
   3   6  18      704.38      741.39     87.18 o 
   4   6  18       21.12       63.72     50.94 o 
   5   6  18     1092.51      930.01    119.86 o 
   6   6  18       15.15      155.37     76.70 o 
   7   6  18      406.11      398.83    127.73 o 
   8   6  18       17.75       69.14    100.44 o 
  -9   7  18      111.24      252.97    119.32 o 
  -8   7  18        5.60       80.06     70.49 o 
  -7   7  18      102.22      106.72     78.86 o 
  -6   7  18      105.27      131.97     82.48 o 
  -5   7  18       20.04       84.12     93.19 o 
  -4   7  18      397.98      358.01    118.32 o 
  -3   7  18      215.16      629.38    183.08 o 
  -2   7  18     1757.55     1534.22    164.46 o 
  -1   7  18      370.02      439.78    143.91 o 
   0   7  18     3929.44     4055.91    166.45 o 
   1   7  18       37.35      115.72     70.93 o 
   2   7  18       39.41      107.88     63.11 o 
   3   7  18      515.79      507.58    111.09 o 
   4   7  18       77.30       90.33     72.39 o 
   5   7  18      148.64      405.81    246.23 o 
   6   7  18       93.69      131.66     68.43 o 
   7   7  18       70.99      282.31    116.07 o 
  -8   8  18      811.95      656.32    129.88 o 
  -7   8  18       12.79      129.42     86.96 o 
  -6   8  18        1.35       67.78     71.46 o 
  -5   8  18      140.84       91.71     91.34 o 
  -4   8  18      551.88      460.92    125.51 o 
  -3   8  18     4134.22     3859.17    228.86 o 
  -2   8  18     1316.33     1379.03    156.55 o 
  -1   8  18     2528.93     2463.14    202.00 o 
   0   8  18       75.09       99.26     71.43 o 
   1   8  18      726.24      686.85    111.64 o 
   2   8  18      533.89      480.37    108.63 o 
   3   8  18     1369.07     1236.79    131.31 o 
   4   8  18      564.61      466.82    105.57 o 
   5   8  18      962.71      990.00    164.13 o 
   6   8  18      873.73      729.23    155.57 o 
  -7   9  18      768.04      476.47    130.41 o 
  -6   9  18       55.11      124.50     99.00 o 
  -5   9  18     1079.11     1019.23    217.20 o 
  -4   9  18      361.68      359.75    136.43 o 
  -3   9  18       90.90      169.49     91.51 o 
  -2   9  18      686.77      674.58    138.82 o 
  -1   9  18     3278.32     3481.56    231.69 o 
   0   9  18      194.60      179.83     99.01 o 
   1   9  18       27.36       66.63     57.88 o 
   2   9  18      211.22      220.49     79.83 o 
   3   9  18      743.88      733.61    111.98 o 
   4   9  18      590.25      544.50    118.31 o 
   5   9  18      103.27      187.08    103.86 o 
   6   9  18      397.12      183.94     95.32 o 
  -6  10  18       89.03       68.99     89.19 o 
  -5  10  18      152.68      122.61     94.95 o 
  -4  10  18      735.44      796.16    164.46 o 
  -3  10  18      149.57      117.69    108.52 o 
  -2  10  18      800.54      855.84    159.95 o 
  -1  10  18       77.38       67.59     65.08 o 
   0  10  18     1325.35     1404.22    150.05 o 
   1  10  18      579.49      479.85    121.26 o 
   2  10  18     2014.35     2120.89    164.87 o 
   3  10  18      286.97      365.52     96.80 o 
   4  10  18      106.54      107.72     81.74 o 
   5  10  18       27.84      137.59    105.91 o 
  -5  11  18      222.32      280.91    143.37 o 
  -4  11  18      881.27      727.42    158.56 o 
  -3  11  18       10.32       91.20     98.62 o 
  -2  11  18      178.98      208.51    110.44 o 
  -1  11  18      499.85      543.00    116.33 o 
   0  11  18      605.87      679.95    170.39 o 
   1  11  18        3.02       55.56     63.58 o 
   2  11  18      831.55      767.13    145.63 o 
   3  11  18      168.71      202.64    102.89 o 
  -3  12  18       11.51      218.88    133.72 o 
  -2  12  18      142.26      106.47     92.21 o 
  -1  12  18      185.76      584.58    190.86 o 
   0  12  18      166.67      257.39     95.22 o 
   1  12  18        8.06      152.15    119.47 o 
 -10   1  19     2593.73     2215.96    182.33 o 
  -9   1  19       58.11      160.14     69.02 o 
  -8   1  19     1061.91     1044.67     97.54 o 
  -7   1  19      943.21      935.12     80.72 o 
  -6   1  19     7868.12     7704.37    134.92 o 
  -5   1  19      145.63      187.41     46.14 o 
  -4   1  19      400.18      352.11     53.90 o 
  -3   1  19      951.79     1817.26    252.89 o 
  -2   1  19     1143.92     1062.53     70.35 o 
  -1   1  19     1735.43     3754.28    319.71 o 
   0   1  19      284.34      297.66     60.88 o 
   1   1  19      222.06     1058.01     80.79 o 
   2   1  19      255.46      299.92     65.20 o 
   3   1  19     1649.10     1921.63    153.28 o 
   4   1  19    13505.13    13913.61    299.76 o 
   5   1  19       35.05      209.61    122.19 o 
   6   1  19      673.36      645.20    148.21 o 
   7   1  19      208.67      159.13    103.10 o 
   8   1  19        4.03      131.43    101.10 o 
 -10   2  19      881.93      885.59    136.80 o 
  -9   2  19       77.36      133.98     65.04 o 
  -8   2  19      116.76       97.84     59.31 o 
  -7   2  19       25.82       43.27     39.85 o 
  -6   2  19      562.87      503.77     73.37 o 
  -5   2  19     1585.87     1450.21     85.05 o 
  -4   2  19     1108.10     1039.12     83.30 o 
  -3   2  19     9421.94     9305.56    137.34 o 
  -2   2  19       83.51      121.29     49.44 o 
  -1   2  19      750.89      824.43     82.93 o 
   0   2  19     3009.28     3790.03    130.71 o 
   1   2  19      189.31      182.41     67.38 o 
   2   2  19      168.40      122.24     55.78 o 
   3   2  19     4841.48     4740.36    195.00 o 
   4   2  19     2198.85     2291.44    173.87 o 
   5   2  19     1462.43     1392.65    170.57 o 
   6   2  19     1600.72     1857.87    202.19 o 
   7   2  19      808.37      976.92    183.62 o 
   8   2  19        3.89      179.37    127.07 o 
 -10   3  19     1863.05     1485.82    199.24 o 
  -9   3  19        3.18       73.59     53.18 o 
  -8   3  19     1367.20     1399.38    119.73 o 
  -7   3  19      324.22      283.86     64.22 o 
  -6   3  19       13.61       52.25     39.33 o 
  -5   3  19     2171.07     2237.25    103.30 o 
  -4   3  19     4539.65     4760.75    142.61 o 
  -3   3  19     1956.40     1950.43     90.35 o 
  -2   3  19      336.45      752.76    101.69 o 
  -1   3  19     1974.24     1925.75    103.28 o 
   0   3  19     6446.63     6408.49    219.70 o 
   1   3  19     2166.27     2195.08     92.93 o 
   2   3  19     1286.72     1228.19     97.70 o 
   3   3  19       13.23       57.40     38.95 o 
   4   3  19     3938.54     4158.47    225.60 o 
   5   3  19        0.60       77.85     75.52 o 
   6   3  19     1485.29     1826.13    193.16 o 
   7   3  19      286.54      272.10    162.08 o 
   8   3  19       56.29      252.35    142.34 o 
 -10   4  19      269.96      199.29    108.22 o 
  -9   4  19       45.57       84.02     62.50 o 
  -8   4  19      121.47      123.57     70.14 o 
  -7   4  19     2077.13     2185.14    127.45 o 
  -6   4  19       58.80       63.33     40.30 o 
  -5   4  19      225.30      162.16     63.20 o 
  -4   4  19      160.25      177.94     63.76 o 
  -3   4  19     6159.32     6639.47    723.18 o 
  -2   4  19     1555.73     1513.37    152.18 o 
  -1   4  19     1786.33     1663.36    152.82 o 
   0   4  19      340.66      301.68     58.65 o 
   1   4  19      401.03      420.67     67.47 o 
   2   4  19     1227.61     1204.51     86.83 o 
   3   4  19     2607.58     2548.29    131.32 o 
   4   4  19      535.44      558.32    132.38 o 
   5   4  19       54.61      103.97     86.67 o 
   6   4  19      940.84     1021.86    183.80 o 
   7   4  19     1034.79      971.95    184.46 o 
   8   4  19        5.06      110.28     92.98 o 
  -9   5  19       93.34      111.60     64.64 o 
  -8   5  19      205.45      170.16     79.65 o 
  -7   5  19     1784.75     1699.66    130.12 o 
  -6   5  19       86.17      112.45     57.36 o 
  -5   5  19     2214.71     2198.31    146.54 o 
  -4   5  19     2063.96     1863.76    168.44 o 
  -3   5  19     2957.00     2831.75    197.83 o 
  -2   5  19      637.27      709.13    144.76 o 
  -1   5  19     8179.21     7983.45    241.52 o 
   0   5  19      502.89      383.58     85.75 o 
   1   5  19      569.84      569.08     67.75 o 
   2   5  19      241.50      219.54     61.07 o 
   3   5  19     1778.43     1770.77    112.13 o 
   4   5  19      523.48      447.04    135.19 o 
   5   5  19     2570.03     2340.37    199.14 o 
   6   5  19      453.30      362.90    133.25 o 
   7   5  19      684.46      537.34    147.42 o 
   8   5  19       65.60       81.52    118.67 o 
  -9   6  19        4.22      114.59     80.96 o 
  -8   6  19     5154.70     4897.95    210.92 o 
  -7   6  19        1.79       95.48     63.33 o 
  -6   6  19     1595.65     1498.28    142.90 o 
  -5   6  19       10.97       84.89     71.22 o 
  -4   6  19     9641.97     9504.21    343.32 o 
  -3   6  19       11.90       35.67     59.39 o 
  -2   6  19      542.32      617.36    139.19 o 
  -1   6  19       11.26       78.35     68.59 o 
   0   6  19    13270.77    13386.13    417.31 o 
   1   6  19      200.91      255.47     76.90 o 
   2   6  19     2254.40     2221.18    113.28 o 
   3   6  19        0.56       76.54     55.46 o 
   4   6  19     4708.96     4727.89    163.94 o 
   5   6  19      220.67      204.30     83.41 o 
   6   6  19     1740.08     1724.02    196.60 o 
   7   6  19       63.16       98.88    118.25 o 
  -9   7  19     1229.36     1193.65    196.23 o 
  -8   7  19       12.35       36.83     77.21 o 
  -7   7  19     8131.47     8454.84    247.61 o 
  -6   7  19       47.86      131.38     83.08 o 
  -5   7  19      166.25      143.20    102.25 o 
  -4   7  19       32.00       77.92     83.18 o 
  -3   7  19    20748.97    21074.59    527.40 o 
  -2   7  19       99.07      100.95     98.17 o 
  -1   7  19    14843.29    15065.79    304.51 o 
   0   7  19      221.74      296.87     89.03 o 
   1   7  19     1074.45      941.54    112.20 o 
   2   7  19       37.15       55.44     52.83 o 
   3   7  19     4147.39     4092.93    175.73 o 
   4   7  19       30.66       98.01     66.56 o 
   5   7  19     2111.14     1697.26    191.68 o 
   6   7  19       77.35      120.65     88.03 o 
   7   7  19     3287.62     3468.78    236.13 o 
  -8   8  19     1424.76     1397.70    167.05 o 
  -7   8  19       66.00      101.85     91.04 o 
  -6   8  19      839.40      753.83    186.67 o 
  -5   8  19       33.15      105.18     82.56 o 
  -4   8  19      263.96      394.08    133.24 o 
  -3   8  19      879.91      849.43    157.67 o 
  -2   8  19      171.37      113.57     91.41 o 
  -1   8  19        3.36       65.02     66.49 o 
   0   8  19     2157.62     2250.21    159.42 o 
   1   8  19       70.71       84.96     67.05 o 
   2   8  19     1128.08     1044.57    155.71 o 
   3   8  19       17.13      110.05     80.86 o 
   4   8  19     2782.52     2636.20    154.45 o 
   5   8  19       21.89      120.94    105.11 o 
   6   8  19     2195.91     2388.64    213.83 o 
  -7   9  19     1087.11     1144.27    184.65 o 
  -6   9  19      347.08      361.61    151.77 o 
  -5   9  19      198.81      170.99    106.91 o 
  -4   9  19      129.71       59.61     89.04 o 
  -3   9  19     1244.39     1319.41    167.58 o 
  -2   9  19     1048.12     1082.61    169.24 o 
  -1   9  19      260.30      218.12     80.17 o 
   0   9  19      711.18      700.00    126.69 o 
   1   9  19       18.08       72.70     80.73 o 
   2   9  19        9.63       79.49     74.15 o 
   3   9  19     3019.47     2855.12    190.01 o 
   4   9  19      733.84      537.45    111.31 o 
   5   9  19        0.45       40.20     75.06 o 
  -6  10  19        8.74       89.49     94.26 o 
  -5  10  19       45.15      101.31     99.65 o 
  -4  10  19      532.93      572.44    168.96 o 
  -3  10  19      749.68      815.73    180.76 o 
  -2  10  19     1032.58     1147.41    179.07 o 
  -1  10  19      410.97      479.55    112.47 o 
   0  10  19      366.89      368.87    103.53 o 
   1  10  19      121.89      136.86     81.56 o 
   2  10  19      158.43       66.21     82.07 o 
   3  10  19     3275.15     3524.24    190.33 o 
   4  10  19      153.61      206.31    101.68 o 
  -5  11  19        0.00      187.92    120.54 o 
  -4  11  19     1971.32     2222.97    239.93 o 
  -3  11  19       79.56      109.65     98.59 o 
  -2  11  19       48.61       84.47    113.29 o 
  -1  11  19       79.50      136.42     94.83 o 
   0  11  19     6911.23     7387.31    235.67 o 
   1  11  19      281.61      208.58     93.65 o 
   2  11  19     1781.92     1709.55    159.35 o 
   3  11  19       14.99       91.57     83.18 o 
  -2  12  19        0.21      135.51    100.20 o 
  -1  12  19     4563.58     4871.98    235.96 o 
   0  12  19        2.49       86.78     85.04 o 
 -10   0  20     4940.75     5053.90    266.75 o 
  -9   0  20       39.59       74.71     78.84 o 
  -8   0  20      635.83      537.93    134.14 o 
  -7   0  20       99.69      116.00     75.09 o 
  -6   0  20    10658.23    10288.95    252.21 o 
  -5   0  20      251.88      279.43     70.84 o 
  -4   0  20     4852.10     4880.43    143.55 o 
  -3   0  20       23.40       61.99     56.62 o 
  -2   0  20    17175.86    17138.00    258.63 o 
  -1   0  20        0.81       65.72     52.89 o 
   0   0  20     3777.45     3905.57    151.25 o 
   1   0  20       29.38       42.95     61.31 o 
   2   0  20     2482.49     2516.69    166.78 o 
   3   0  20      152.68      171.87    134.27 o 
   4   0  20     6393.00     6524.75    349.45 o 
   5   0  20      102.62      121.10    146.41 o 
   6   0  20      237.97       91.45    118.46 o 
   7   0  20      254.76       97.91    135.47 o 
   8   0  20      102.36      158.76    139.17 o 
 -10   1  20      161.79      111.53     74.29 o 
  -9   1  20     6552.40     6340.92    217.45 o 
  -8   1  20        5.98       68.49     41.72 o 
  -7   1  20     8801.57     8642.16    141.64 o 
  -6   1  20      200.87      160.21     54.13 o 
  -5   1  20     9937.01     9902.84    139.02 o 
  -4   1  20       27.19       73.81     41.15 o 
  -3   1  20    21357.59    21254.10    390.44 o 
  -2   1  20      621.33     1036.21     93.35 o 
  -1   1  20      115.81      366.22    102.30 o 
   0   1  20       49.61       86.61     43.40 o 
   1   1  20    11561.80    12088.43    149.47 o 
   2   1  20      228.80      236.77     68.68 o 
   3   1  20     6359.84     6429.16    437.73 o 
   4   1  20      996.80     1546.19    165.33 o 
   5   1  20     2405.21     2443.78    217.98 o 
   6   1  20      346.86      236.95    169.39 o 
   7   1  20      715.21      787.18    167.06 o 
   8   1  20       25.59      161.10    110.29 o 
 -10   2  20     3214.42     3298.16    267.79 o 
  -9   2  20     1226.25     1024.45    115.62 o 
  -8   2  20       82.23      112.01     65.66 o 
  -7   2  20       39.57       71.52     44.19 o 
  -6   2  20      753.90      802.62     84.30 o 
  -5   2  20     1951.76     1945.26    103.54 o 
  -4   2  20        9.36       72.35     40.87 o 
  -3   2  20     5085.87     5386.04    158.18 o 
  -2   2  20      857.78      771.56     80.09 o 
  -1   2  20      231.26      275.15     63.86 o 
   0   2  20    11909.38    13254.34    180.74 o 
   1   2  20      697.62      755.65     94.44 o 
   2   2  20      340.11      294.96     68.64 o 
   3   2  20      101.25      222.88     74.35 o 
   4   2  20     6677.88     6837.16    252.14 o 
   5   2  20     1353.83     1219.39    165.42 o 
   6   2  20      176.12       75.19     90.62 o 
   7   2  20       64.15      133.82    109.06 o 
   8   2  20     2338.14     2336.98    251.77 o 
 -10   3  20     1826.68     1841.09    232.84 o 
  -9   3  20       21.90       65.87     56.70 o 
  -8   3  20        0.61      102.57     64.33 o 
  -7   3  20       10.65       66.68     44.72 o 
  -6   3  20       25.19       62.04     55.83 o 
  -5   3  20     5262.85     5382.51    153.94 o 
  -4   3  20      132.59      156.96     62.48 o 
  -3   3  20       58.06       77.21     62.39 o 
  -2   3  20     6005.60     6744.30    435.11 o 
  -1   3  20     1014.98      985.00     92.01 o 
   0   3  20     2970.62     3181.31    155.84 o 
   1   3  20      166.17      235.78     68.84 o 
   2   3  20      245.95      254.71     65.50 o 
   3   3  20       20.30       28.86     43.16 o 
   4   3  20     3285.73     3519.76    221.64 o 
   5   3  20       22.33       74.47     82.97 o 
   6   3  20       97.82      209.01    112.11 o 
   7   3  20     1694.24     1763.14    212.73 o 
   8   3  20     1705.47     1705.93    224.14 o 
 -10   4  20      292.22      180.48     92.39 o 
  -9   4  20     1270.18     1324.82    135.64 o 
  -8   4  20        2.98       84.93     58.78 o 
  -7   4  20     2599.01     2861.21    169.27 o 
  -6   4  20       14.58       56.38     46.19 o 
  -5   4  20      261.96      240.86     69.18 o 
  -4   4  20       85.81       76.04     48.59 o 
  -3   4  20     9449.95     9484.66    321.05 o 
  -2   4  20      585.46      520.19    130.90 o 
  -1   4  20      291.36      480.78    142.41 o 
   0   4  20      775.94      664.98     72.66 o 
   1   4  20      877.60      961.89     80.25 o 
   2   4  20        1.33       69.39     43.89 o 
   3   4  20     3906.39     3974.64    134.79 o 
   4   4  20      460.91      288.27    104.47 o 
   5   4  20     2280.93     2243.64    220.11 o 
   6   4  20      557.19      435.88    129.94 o 
   7   4  20     3127.02     3612.51    254.99 o 
   8   4  20       17.94       83.33    100.60 o 
  -9   5  20       49.82       98.98     77.58 o 
  -8   5  20       40.58      112.71     75.42 o 
  -7   5  20      321.98      263.82    103.68 o 
  -6   5  20     5496.09     5803.55    214.58 o 
  -5   5  20       97.22      138.93     74.47 o 
  -4   5  20     6039.10     6069.09    242.80 o 
  -3   5  20      412.94      405.36    122.51 o 
  -2   5  20     8063.68     8078.38    253.80 o 
  -1   5  20      658.47      878.51    145.91 o 
   0   5  20     2053.11     2040.71    109.54 o 
   1   5  20        0.83       69.38     42.20 o 
   2   5  20       29.90       80.53     39.80 o 
   3   5  20      273.43      306.73     94.22 o 
   4   5  20     4629.77     4808.22    235.30 o 
   5   5  20      215.95      212.42     94.19 o 
   6   5  20      489.63      362.05    146.32 o 
   7   5  20      125.63      135.71    104.71 o 
  -9   6  20     2354.05     2477.55    258.98 o 
  -8   6  20        7.29      130.80     90.47 o 
  -7   6  20     3439.00     3298.64    183.41 o 
  -6   6  20       32.12       88.17     66.25 o 
  -5   6  20       61.95      143.87    102.29 o 
  -4   6  20        0.33       74.56     66.91 o 
  -3   6  20      565.24      550.24    142.35 o 
  -2   6  20       13.12      191.82     79.58 o 
  -1   6  20      578.55      522.45    133.58 o 
   0   6  20      128.28      222.86    121.62 o 
   1   6  20     5206.47     5060.26    148.46 o 
   2   6  20       30.23       69.81     42.68 o 
   3   6  20       73.38       73.06     52.10 o 
   4   6  20       80.51      153.25     75.17 o 
   5   6  20     2009.25     2143.01    208.27 o 
   6   6  20       42.33       82.23     81.47 o 
   7   6  20      926.88     1022.29    224.33 o 
  -8   7  20       18.48       73.02     70.59 o 
  -7   7  20       87.17      190.62     96.25 o 
  -6   7  20     4050.22     3776.71    238.66 o 
  -5   7  20      110.91      108.53     93.00 o 
  -4   7  20     1012.48      883.08    147.39 o 
  -3   7  20      621.68      612.95    143.09 o 
  -2   7  20     2064.12     1856.95    190.36 o 
  -1   7  20        0.30      232.38    169.23 o 
   0   7  20     7515.63     7359.48    207.12 o 
   1   7  20      853.79      717.30    110.25 o 
   2   7  20        0.30       31.72     45.49 o 
   3   7  20       35.27      101.20     69.83 o 
   4   7  20       28.52       70.74     66.07 o 
   5   7  20      366.26      272.84    138.45 o 
   6   7  20      170.03      236.75    132.68 o 
  -8   8  20       12.21      108.53     81.56 o 
  -7   8  20        2.31       19.59     68.95 o 
  -6   8  20      962.76      785.90    212.51 o 
  -5   8  20        6.54       93.57     99.38 o 
  -4   8  20       26.02       73.27     83.54 o 
  -3   8  20     1203.59     1103.85    167.83 o 
  -2   8  20     2250.34     2270.29    188.38 o 
  -1   8  20     2750.04     3282.04    222.95 o 
   0   8  20     1412.85     1436.34    150.01 o 
   1   8  20       21.10       63.99     62.08 o 
   2   8  20       27.77       67.12     53.17 o 
   3   8  20      248.92      130.42     75.01 o 
   4   8  20      253.66      173.79     85.89 o 
   5   8  20      440.36      367.18    117.06 o 
   6   8  20       45.26      136.03    172.33 o 
  -7   9  20      819.17      648.17    167.43 o 
  -6   9  20     1632.97     1483.52    204.49 o 
  -5   9  20      122.84      160.38     95.75 o 
  -4   9  20      191.34      240.38    110.09 o 
  -3   9  20     2306.38     2309.39    221.73 o 
  -2   9  20     6765.18     6554.23    273.33 o 
  -1   9  20      372.20      371.12    117.69 o 
   0   9  20     1160.73     1253.34    152.69 o 
   1   9  20       77.56       61.61     70.03 o 
   2   9  20      111.39       91.68     70.54 o 
   3   9  20     2279.29     2210.55    163.40 o 
   4   9  20      492.72      510.26    118.55 o 
   5   9  20      100.57      154.87     95.46 o 
  -6  10  20       68.66      158.32    112.48 o 
  -5  10  20       25.86       90.72    101.11 o 
  -4  10  20      212.06      122.45    107.40 o 
  -3  10  20      678.53      592.96    145.25 o 
  -2  10  20      817.94      928.58    172.53 o 
  -1  10  20      283.85      204.84     90.94 o 
   0  10  20       14.22      132.65     84.41 o 
   1  10  20      563.01      573.67    117.35 o 
   2  10  20      244.11      128.95     82.75 o 
   3  10  20     1593.10     1636.06    166.02 o 
   4  10  20     1109.60      947.76    143.68 o 
  -4  11  20        2.08      187.22    101.20 o 
  -3  11  20      159.36      222.24    113.56 o 
  -2  11  20      164.36      180.23    122.29 o 
  -1  11  20        3.40      108.27     80.91 o 
   0  11  20      750.55      910.82    137.77 o 
   1  11  20      438.42      281.28    108.28 o 
   2  11  20       46.19       87.32     77.82 o 
 -10   1  21     1309.65     1044.34    121.32 o 
  -9   1  21      496.78      398.81     99.38 o 
  -8   1  21     1125.06      998.02    103.99 o 
  -7   1  21        8.80      124.38     48.30 o 
  -6   1  21      750.22      761.86     81.10 o 
  -5   1  21     1269.83     1504.84     97.77 o 
  -4   1  21       68.78       83.16     36.01 o 
  -3   1  21     1099.34     1853.98    277.82 o 
  -2   1  21     6189.63     6093.80    129.48 o 
  -1   1  21      293.12     1289.13    164.57 o 
   0   1  21      601.94      564.25     77.31 o 
   1   1  21      913.93     1348.19     98.50 o 
   2   1  21     1217.63     1210.25     97.73 o 
   3   1  21      168.26      328.89    167.52 o 
   4   1  21     5147.94     4696.20    218.88 o 
   5   1  21      424.81      610.30    210.79 o 
   6   1  21      607.04      548.28    159.27 o 
   7   1  21       17.92      104.35     94.39 o 
   8   1  21      441.56      377.44    166.73 o 
 -10   2  21       91.49      123.84     75.33 o 
  -9   2  21     3603.76     3492.73    170.77 o 
  -8   2  21      536.83      541.90     84.98 o 
  -7   2  21       38.26      110.47     48.73 o 
  -6   2  21        6.40       26.53     43.34 o 
  -5   2  21     2170.21     2314.74    126.96 o 
  -4   2  21      313.72      280.46     69.83 o 
  -3   2  21     8661.04     9064.32    137.76 o 
  -2   2  21      787.38      729.18     80.98 o 
  -1   2  21     1018.98      975.27     84.50 o 
   0   2  21      748.74     1329.08    102.90 o 
   1   2  21     1236.15     1201.29     99.94 o 
   2   2  21       49.67      203.25     58.04 o 
   3   2  21      510.02      525.00    137.87 o 
   4   2  21      680.49      891.24    156.43 o 
   5   2  21     3820.97     4041.28    235.99 o 
   6   2  21        2.17       86.01     89.08 o 
   7   2  21      244.28      151.72    121.41 o 
   8   2  21      697.57      459.82    193.04 o 
 -10   3  21      530.41      468.36    123.49 o 
  -9   3  21      278.05      174.06     66.15 o 
  -8   3  21     2213.54     2196.03    146.33 o 
  -7   3  21      768.90      709.42     99.96 o 
  -6   3  21       25.37       79.02     49.27 o 
  -5   3  21      974.58      961.98     99.02 o 
  -4   3  21      831.58      767.68     99.21 o 
  -3   3  21      218.59      231.30     87.92 o 
  -2   3  21    10790.43    11634.76    245.55 o 
  -1   3  21      153.13      190.88     62.55 o 
   0   3  21       56.24      188.56     58.94 o 
   1   3  21      421.75      477.11     79.43 o 
   2   3  21      468.36      540.26     87.75 o 
   3   3  21       54.19       40.16     57.00 o 
   4   3  21     1223.87     1423.08    163.02 o 
   5   3  21      189.97      131.94     93.57 o 
   6   3  21      173.15      162.29    115.11 o 
   7   3  21      883.02      713.27    171.12 o 
   8   3  21     3558.90     3971.11    284.30 o 
  -9   4  21     1507.85     1403.80    129.77 o 
  -8   4  21       25.37       78.13     80.66 o 
  -7   4  21      151.00       74.77     76.44 o 
  -6   4  21       48.10       90.69     55.27 o 
  -5   4  21      192.01      168.72     64.69 o 
  -4   4  21     1071.61     1071.80    101.44 o 
  -3   4  21     1353.05     1142.62    143.18 o 
  -2   4  21      432.05      328.96    121.55 o 
  -1   4  21     2005.56     2346.08    136.91 o 
   0   4  21       57.41       67.26     36.64 o 
   1   4  21     1600.81     1537.03    117.09 o 
   2   4  21       60.43       62.14     46.07 o 
   3   4  21      123.51      154.83     59.85 o 
   4   4  21      837.77      843.99    164.32 o 
   5   4  21     2214.51     2132.84    192.95 o 
   6   4  21      102.41      113.09     98.79 o 
   7   4  21      579.71      582.22    148.55 o 
  -9   5  21      946.06      932.78    139.19 o 
  -8   5  21      298.81      242.74     88.93 o 
  -7   5  21       23.09      116.08     74.13 o 
  -6   5  21      690.15      570.78    113.57 o 
  -5   5  21      381.07      346.66     94.50 o 
  -4   5  21        5.51       60.84     69.11 o 
  -3   5  21     1946.18     1825.22    174.45 o 
  -2   5  21      846.66      768.14    154.82 o 
  -1   5  21      549.28      545.45    135.03 o 
   0   5  21       83.41      118.94     58.79 o 
   1   5  21     1232.79     1276.59    117.52 o 
   2   5  21      403.35      377.82     80.73 o 
   3   5  21      631.88      550.42    113.64 o 
   4   5  21      648.36      332.63    119.22 o 
   5   5  21      152.73      162.81    105.99 o 
   6   5  21      158.60      159.60    103.90 o 
   7   5  21      120.55      200.71    128.62 o 
  -9   6  21        6.52      136.59    103.46 o 
  -8   6  21     1747.67     1850.49    182.24 o 
  -7   6  21      129.68      122.60     80.43 o 
  -6   6  21     2014.17     1963.74    166.82 o 
  -5   6  21       18.66       86.19     91.01 o 
  -4   6  21       16.66       47.14     75.19 o 
  -3   6  21       23.39       64.56     65.43 o 
  -2   6  21     9318.44     9589.09    282.70 o 
  -1   6  21      197.36      400.33    108.22 o 
   0   6  21      186.13      155.29     80.10 o 
   1   6  21       13.32      118.06     65.19 o 
   2   6  21     1606.52     1495.22    126.48 o 
   3   6  21       26.71       84.18     82.44 o 
   4   6  21     4222.62     4452.50    345.24 o 
   5   6  21        0.24       72.61     72.62 o 
   6   6  21        3.55       52.94     87.53 o 
   7   6  21       54.58      128.78    116.94 o 
  -8   7  21       67.39      146.90     88.63 o 
  -7   7  21        1.88      100.68     72.54 o 
  -6   7  21       69.20      152.04    103.65 o 
  -5   7  21     4240.78     4365.23    247.53 o 
  -4   7  21        0.18       73.41     92.71 o 
  -3   7  21     3620.80     3616.25    264.98 o 
  -2   7  21        9.88       96.59     70.82 o 
  -1   7  21     5095.49     5094.54    225.95 o 
   0   7  21      189.71      259.56     87.06 o 
   1   7  21    11774.21    12068.02    191.94 o 
   2   7  21       35.52       85.32     65.66 o 
   3   7  21        0.96       46.53     61.57 o 
   4   7  21       91.93      114.15    149.09 o 
   5   7  21     4723.51     4917.22    384.40 o 
   6   7  21        1.76      133.90    144.63 o 
  -7   8  21       29.16      101.22     92.80 o 
  -6   8  21     2625.34     2752.04    344.83 o 
  -5   8  21       23.31       67.76     93.76 o 
  -4   8  21        9.82       88.98     93.46 o 
  -3   8  21       76.36       85.40     84.54 o 
  -2   8  21    12288.26    13367.58    496.85 o 
  -1   8  21     1650.77     1754.87    147.75 o 
   0   8  21     3110.09     3148.74    175.33 o 
   1   8  21       28.30       87.17     70.17 o 
   2   8  21     2106.74     2091.54    154.28 o 
   3   8  21      114.90      132.10     70.56 o 
   4   8  21      371.96      437.74    144.56 o 
   5   8  21      129.67      120.82    153.79 o 
  -6   9  21      428.65      543.21    166.97 o 
  -5   9  21     1243.22     1350.99    267.47 o 
  -4   9  21       49.00       85.41     82.12 o 
  -3   9  21     2386.80     2313.88    217.20 o 
  -2   9  21     2610.79     2721.52    224.18 o 
  -1   9  21     3182.75     3030.49    174.09 o 
   0   9  21        1.74       83.96     72.46 o 
   1   9  21      921.72      943.49    136.75 o 
   2   9  21      775.70      637.19    112.70 o 
   3   9  21      760.98      660.81    113.54 o 
   4   9  21      686.25      529.93    114.97 o 
  -5  10  21      381.84      399.35    164.46 o 
  -4  10  21        0.28      113.25     85.73 o 
  -3  10  21      512.17      615.18    158.36 o 
  -2  10  21       96.71      124.34     94.78 o 
  -1  10  21       89.52       64.37     67.58 o 
   0  10  21      241.21      143.76     74.89 o 
   1  10  21     1166.05     1346.66    166.78 o 
   2  10  21       16.84       88.50     77.93 o 
   3  10  21      680.14      510.45    143.26 o 
  -3  11  21      339.85      149.89    112.13 o 
  -2  11  21     4665.25     4659.07    224.30 o 
  -1  11  21       17.78       73.60     85.26 o 
   0  11  21      166.47      165.93     86.91 o 
   1  11  21        5.85       84.25     86.87 o 
   2  11  21      264.90      391.78    113.34 o 
 -10   0  22      432.11      267.81    120.34 o 
  -9   0  22       64.20       78.44     84.39 o 
  -8   0  22     5568.94     5370.36    205.62 o 
  -7   0  22        2.83       47.24     72.96 o 
  -6   0  22    26978.09    27459.61    630.66 o 
  -5   0  22      355.25      395.86    123.09 o 
  -4   0  22     7904.61     7526.99    329.81 o 
  -3   0  22       56.54       66.13     63.41 o 
  -2   0  22    15226.26    15540.81    223.28 o 
  -1   0  22       37.38       58.85     47.61 o 
   0   0  22     3018.20     3407.89    154.23 o 
   1   0  22      248.98      145.19     84.14 o 
   2   0  22     9322.23     9683.54    233.59 o 
   3   0  22       88.96      126.77    120.70 o 
   4   0  22    15016.28    14530.02    446.77 o 
   5   0  22        1.65       94.09    126.15 o 
   6   0  22     5217.74     5195.28    398.46 o 
   7   0  22        1.02       31.35    108.71 o 
   8   0  22      688.26      817.00    261.42 o 
 -10   1  22       34.94       97.13     72.90 o 
  -9   1  22     3571.50     3414.67    167.15 o 
  -8   1  22       75.03      108.50     53.40 o 
  -7   1  22      430.07      407.86     71.58 o 
  -6   1  22        9.63       59.55     45.83 o 
  -5   1  22     7035.46     7332.57    208.36 o 
  -4   1  22      718.73      875.35     86.31 o 
  -3   1  22     1456.12     1449.48     95.40 o 
  -2   1  22      353.85      692.46     81.02 o 
  -1   1  22    12576.29    13324.49    169.78 o 
   0   1  22      276.44      405.62     69.41 o 
   1   1  22     2513.68     2585.64    106.51 o 
   2   1  22      284.38      299.10     66.79 o 
   3   1  22      167.03      159.84    105.00 o 
   4   1  22        2.76       73.83     83.39 o 
   5   1  22     9149.51     9480.83    315.70 o 
   6   1  22      128.41      100.22     81.08 o 
   7   1  22       18.56       53.72     91.43 o 
   8   1  22       72.30       90.23     98.62 o 
 -10   2  22      134.81      134.18     76.54 o 
  -9   2  22      517.76      450.77     99.21 o 
  -8   2  22     3725.56     3577.68    182.72 o 
  -7   2  22       23.29       76.48     56.03 o 
  -6   2  22     1552.07     1195.19    128.64 o 
  -5   2  22       24.10       48.66     41.18 o 
  -4   2  22      265.51      219.29     54.50 o 
  -3   2  22      163.62      323.85     67.86 o 
  -2   2  22     2422.60     2256.21    104.79 o 
  -1   2  22      596.05      714.70     87.28 o 
   0   2  22     1342.87     1358.75    102.55 o 
   1   2  22        9.67      123.29     57.38 o 
   2   2  22     3219.86     3278.07    133.04 o 
   3   2  22     1429.78     1352.22    160.84 o 
   4   2  22      467.05      470.62    141.86 o 
   5   2  22      919.18      735.09    149.15 o 
   6   2  22      509.11      576.90    159.03 o 
   7   2  22      695.63      599.21    173.02 o 
  -9   3  22      332.68      192.00    107.82 o 
  -8   3  22     3248.70     3155.17    187.72 o 
  -7   3  22     1086.57      876.13    106.52 o 
  -6   3  22        5.84       76.61     53.95 o 
  -5   3  22      380.85      386.52     88.46 o 
  -4   3  22      284.34      272.13     75.43 o 
  -3   3  22       56.94       95.33     62.36 o 
  -2   3  22     6111.61     6419.52    223.10 o 
  -1   3  22      811.61      792.84     87.76 o 
   0   3  22     2320.14     2577.66    140.16 o 
   1   3  22     1025.97      982.94    101.69 o 
   2   3  22     3059.04     3176.88    131.25 o 
   3   3  22      216.93      172.78    100.69 o 
   4   3  22      176.60      120.70     94.85 o 
   5   3  22      353.21      235.91    119.84 o 
   6   3  22     1183.38     1046.57    178.48 o 
   7   3  22      406.61      423.97    154.94 o 
  -9   4  22     1736.70     1856.68    179.59 o 
  -8   4  22       33.96      102.29     73.64 o 
  -7   4  22     4988.18     4832.80    194.52 o 
  -6   4  22        9.24      104.55     61.40 o 
  -5   4  22     1918.84     2261.06    134.81 o 
  -4   4  22      132.74       99.97     79.84 o 
  -3   4  22       12.51      112.51     75.12 o 
  -2   4  22        1.41       52.80     65.04 o 
  -1   4  22     8744.06     9169.17    207.79 o 
   0   4  22        2.63       48.27     38.71 o 
   1   4  22     2003.83     2022.91    118.20 o 
   2   4  22      117.49       87.82     50.61 o 
   3   4  22       52.62      111.53     54.22 o 
   4   4  22      584.04      307.12    106.93 o 
   5   4  22     1964.63     2188.91    212.91 o 
   6   4  22       81.61       87.20     79.43 o 
   7   4  22      120.04      142.16    112.32 o 
  -9   5  22       77.74       99.74     88.78 o 
  -8   5  22     5859.02     6175.23    235.38 o 
  -7   5  22       74.16      172.53     89.40 o 
  -6   5  22     2052.59     2285.73    202.02 o 
  -5   5  22      269.45      338.07     93.48 o 
  -4   5  22     1836.29     1973.39    189.80 o 
  -3   5  22       19.34      194.39    119.18 o 
  -2   5  22     2150.37     2152.19    185.15 o 
  -1   5  22       49.29      135.70     96.75 o 
   0   5  22      507.98      457.01     99.93 o 
   1   5  22      222.84      163.76     73.54 o 
   2   5  22     3306.25     3538.43    155.67 o 
   3   5  22      103.40       70.43     63.89 o 
   4   5  22     1227.66      973.01    214.63 o 
   5   5  22      249.35      151.05    122.15 o 
   6   5  22     2034.08     2139.22    224.63 o 
   7   5  22       50.36      113.80    112.69 o 
  -8   6  22        1.71      115.64     88.27 o 
  -7   6  22       73.23       60.26    100.78 o 
  -6   6  22       11.29       96.71     76.74 o 
  -5   6  22     2921.39     2832.24    227.49 o 
  -4   6  22        0.12       66.08     57.79 o 
  -3   6  22        2.65       78.56     90.53 o 
  -2   6  22      185.19      212.77    106.90 o 
  -1   6  22    13828.43    14211.18    312.70 o 
   0   6  22        3.89      131.55     54.64 o 
   1   6  22     1068.94     1062.84    116.22 o 
   2   6  22       12.74       85.70     76.96 o 
   3   6  22      372.63      313.18    116.79 o 
   4   6  22       16.25      104.81    173.84 o 
   5   6  22      591.85      486.22    142.09 o 
   6   6  22        0.34       93.31     99.24 o 
  -8   7  22     1061.67      721.36    124.61 o 
  -7   7  22      229.54      167.74     77.29 o 
  -6   7  22      952.96      855.84    170.15 o 
  -5   7  22      310.92      213.06    119.45 o 
  -4   7  22      146.17      148.77     88.94 o 
  -3   7  22       32.46       66.63     79.03 o 
  -2   7  22      388.71      344.57    133.48 o 
  -1   7  22      564.48      471.77    164.88 o 
   0   7  22        0.69       89.64     82.65 o 
   1   7  22      104.49      215.78     72.62 o 
   2   7  22      373.81      295.88    110.39 o 
   3   7  22       93.49       79.50     75.15 o 
   4   7  22      506.83      474.52    198.44 o 
   5   7  22       22.82      128.88    161.20 o 
   6   7  22      433.29      505.90    219.49 o 
  -7   8  22      743.07      947.40    203.17 o 
  -6   8  22      177.76      105.62    107.80 o 
  -5   8  22      229.72      162.18    161.23 o 
  -4   8  22       71.86      124.50    111.03 o 
  -3   8  22      475.71      307.54    104.93 o 
  -2   8  22      808.63      804.83    160.92 o 
  -1   8  22     2769.72     2908.09    186.32 o 
   0   8  22        4.68      104.01     63.97 o 
   1   8  22       50.95       65.18     60.87 o 
   2   8  22      701.69      603.20    130.66 o 
   3   8  22      162.65      107.78     90.35 o 
   4   8  22      191.66      215.49    169.13 o 
   5   8  22        3.00      121.50    174.48 o 
  -6   9  22       86.33      173.24    117.53 o 
  -5   9  22      948.26      882.66    165.74 o 
  -4   9  22        5.80       70.97     84.50 o 
  -3   9  22       89.83       54.91     77.02 o 
  -2   9  22      287.68      424.92    140.56 o 
  -1   9  22     2968.48     3141.74    181.94 o 
   0   9  22      299.99      215.71    101.26 o 
   1   9  22     1228.25     1232.61    151.83 o 
   2   9  22      702.01      749.73    159.68 o 
   3   9  22      125.94       91.38     71.85 o 
   4   9  22     1238.14     1178.51    190.38 o 
  -5  10  22      477.91      480.14    157.40 o 
  -4  10  22      166.16      122.51    104.74 o 
  -3  10  22        3.91       67.63     92.62 o 
  -2  10  22        5.68       72.29     93.96 o 
  -1  10  22      900.00      902.98    143.44 o 
   0  10  22      780.07      522.78    157.92 o 
   1  10  22      236.76      209.98    106.19 o 
   2  10  22       86.21      115.28     85.25 o 
   3  10  22        3.81       50.94     68.31 o 
  -2  11  22      959.93      887.15    149.09 o 
  -1  11  22        4.67       99.49     82.65 o 
   0  11  22      257.74      247.47    101.66 o 
  -9   1  23       11.77       86.46     64.50 o 
  -8   1  23      791.45      662.45    101.09 o 
  -7   1  23      526.94      667.11     86.76 o 
  -6   1  23     1462.02     1318.35    115.67 o 
  -5   1  23      930.88      876.78     89.62 o 
  -4   1  23     9116.60     9184.12    161.66 o 
  -3   1  23        2.01      222.75     61.15 o 
  -2   1  23     5931.67     6197.19    140.86 o 
  -1   1  23      759.40     1470.81     96.43 o 
   0   1  23     2049.91     1991.65     92.90 o 
   1   1  23       14.47      205.86     57.69 o 
   2   1  23     1125.93     1297.02    125.05 o 
   3   1  23      164.26      471.22    171.89 o 
   4   1  23      479.83      464.12    127.65 o 
   5   1  23      657.40      962.76    183.39 o 
   6   1  23     1180.33     1101.15    185.65 o 
   7   1  23       32.29       70.16     96.30 o 
  -9   2  23      301.67      321.98    105.21 o 
  -8   2  23      450.09      392.07     84.40 o 
  -7   2  23     1881.58     1969.19    136.75 o 
  -6   2  23      846.38      803.66    106.97 o 
  -5   2  23      424.37      418.06     86.71 o 
  -4   2  23        6.86       38.91     45.90 o 
  -3   2  23     1064.10      975.20     86.57 o 
  -2   2  23      201.41      154.39     53.43 o 
  -1   2  23     4547.28     4589.47    132.02 o 
   0   2  23     1415.71     1582.76    121.27 o 
   1   2  23     1625.57     1682.29    112.70 o 
   2   2  23     2397.28     2446.99    123.08 o 
   3   2  23     1899.00     2021.01    181.08 o 
   4   2  23      342.11      225.31    102.82 o 
   5   2  23      786.75      801.55    154.02 o 
   6   2  23      646.36      696.42    183.34 o 
   7   2  23      565.83      572.77    166.48 o 
  -9   3  23       89.96      143.01     91.60 o 
  -8   3  23     1718.68     1635.02    198.24 o 
  -7   3  23        8.42       77.21     55.76 o 
  -6   3  23      265.57      225.71     70.88 o 
  -5   3  23      728.53      741.82     97.59 o 
  -4   3  23      146.04      153.66     69.72 o 
  -3   3  23      160.01      114.58     70.85 o 
  -2   3  23      623.02      909.01    127.62 o 
  -1   3  23      511.05      451.55     81.66 o 
   0   3  23     4928.84     5184.60    145.81 o 
   1   3  23      521.63      473.92     78.41 o 
   2   3  23     3522.84     3532.78    134.73 o 
   3   3  23       84.91       77.43     81.27 o 
   4   3  23       25.75       26.13     61.09 o 
   5   3  23       25.39      106.81    110.81 o 
   6   3  23     1297.88     1246.23    203.09 o 
   7   3  23      477.91      329.24    145.54 o 
  -9   4  23        5.16       84.03     88.21 o 
  -8   4  23       11.23      100.43     75.12 o 
  -7   4  23     2760.00     2925.37    174.25 o 
  -6   4  23       20.66       94.11     54.19 o 
  -5   4  23      614.85      584.22    100.82 o 
  -4   4  23      406.15      350.23     97.49 o 
  -3   4  23      413.41      359.82    109.29 o 
  -2   4  23      120.03      115.16     93.81 o 
  -1   4  23     1826.61     1764.26    141.00 o 
   0   4  23      130.25       93.34     58.79 o 
   1   4  23       63.63      218.23     67.11 o 
   2   4  23      749.42      655.85     87.17 o 
   3   4  23     1425.89     1492.34    204.35 o 
   4   4  23      177.77      161.72     99.16 o 
   5   4  23      250.76      168.38     95.34 o 
   6   4  23        2.82       90.29     96.68 o 
   7   4  23     1039.81      893.93    172.28 o 
  -8   5  23      462.74      367.58    104.88 o 
  -7   5  23      752.26      797.12    167.04 o 
  -6   5  23        6.43      122.32     81.44 o 
  -5   5  23     3407.11     3359.49    238.39 o 
  -4   5  23      963.59      976.64    170.86 o 
  -3   5  23       65.79       64.35     79.44 o 
  -2   5  23       10.17      132.49    103.31 o 
  -1   5  23     1843.15     1860.30    148.15 o 
   0   5  23      599.03      618.48    113.66 o 
   1   5  23        7.44       47.20     53.35 o 
   2   5  23      169.65      177.75     67.60 o 
   3   5  23      907.10      851.96    119.74 o 
   4   5  23       71.59      113.35     88.15 o 
   5   5  23     1008.69      810.45    177.60 o 
   6   5  23      292.63      247.23    135.95 o 
  -8   6  23     4180.82     4115.00    270.76 o 
  -7   6  23       12.39      186.74     95.58 o 
  -6   6  23      825.51      800.97    130.90 o 
  -5   6  23        9.70       16.89     75.10 o 
  -4   6  23     6156.52     6073.93    274.48 o 
  -3   6  23       16.12       31.66     58.51 o 
  -2   6  23     2108.26     2012.42    193.07 o 
  -1   6  23       16.46      230.33    104.86 o 
   0   6  23     6320.88     6205.52    193.95 o 
   1   6  23      148.64      139.33     94.42 o 
   2   6  23     6328.93     6278.36    261.00 o 
   3   6  23       41.27       76.76     73.10 o 
   4   6  23     1480.36     1345.19    293.41 o 
   5   6  23        5.22       86.25    154.83 o 
   6   6  23     2077.03     2123.44    225.19 o 
  -7   7  23    10315.03    10962.69    496.41 o 
  -6   7  23      165.48      174.23    115.29 o 
  -5   7  23     2753.42     2559.34    210.87 o 
  -4   7  23       13.46       53.47     84.64 o 
  -3   7  23      204.77      200.16    116.42 o 
  -2   7  23      219.89      156.79     96.80 o 
  -1   7  23     9011.91     9028.76    229.87 o 
   0   7  23        0.03       93.33     73.78 o 
   1   7  23      275.88      291.55    124.26 o 
   2   7  23      137.21      129.42     84.77 o 
   3   7  23     5658.64     5501.35    263.57 o 
   4   7  23       46.02       83.67    141.28 o 
   5   7  23       10.38      106.06    152.73 o 
  -7   8  23      219.08      131.41    102.33 o 
  -6   8  23       25.49      101.63     91.52 o 
  -5   8  23       15.12       47.75     95.36 o 
  -4   8  23     1659.19     1814.69    212.11 o 
  -3   8  23        9.97       18.70     49.23 o 
  -2   8  23      170.90      231.05    118.43 o 
  -1   8  23        0.56      146.85     75.26 o 
   0   8  23     3787.35     3659.07    190.94 o 
   1   8  23      289.60      242.79     92.97 o 
   2   8  23     1199.98     1263.64    190.91 o 
   3   8  23       74.39       32.23     66.14 o 
   4   8  23        7.67       82.10    154.45 o 
  -6   9  23        3.22       89.20    109.71 o 
  -5   9  23      894.97      985.45    181.76 o 
  -4   9  23      167.69      249.23    122.30 o 
  -3   9  23     1004.59      858.74    179.50 o 
  -2   9  23        0.90       57.48     79.92 o 
  -1   9  23     3140.44     3367.25    191.96 o 
   0   9  23     3553.04     3469.82    186.65 o 
   1   9  23      136.33      116.49     91.00 o 
   2   9  23     1071.92     1049.51    182.82 o 
   3   9  23      155.28      109.83    110.10 o 
  -4  10  23      191.36      115.73    103.11 o 
  -3  10  23       11.17      143.68    103.32 o 
  -2  10  23      404.72      241.74    111.56 o 
  -1  10  23     2956.33     3299.09    208.58 o 
   0  10  23      445.19      446.58    129.04 o 
   1  10  23        0.82      101.54     94.94 o 
   2  10  23        2.13       92.24     79.36 o 
  -9   0  24        6.51       75.70     88.14 o 
  -8   0  24     1362.44     1162.02    187.98 o 
  -7   0  24       48.35       88.20     71.76 o 
  -6   0  24     1777.92     2083.66    161.85 o 
  -5   0  24       23.25       44.33     61.21 o 
  -4   0  24     8025.41     8063.10    199.16 o 
  -3   0  24      283.95      273.65     80.66 o 
  -2   0  24     1527.00     1624.69    186.67 o 
  -1   0  24       97.75      233.67     90.16 o 
   0   0  24    12838.19    13114.09    231.41 o 
   1   0  24       45.06      107.67     75.12 o 
   2   0  24      981.15     1110.32    243.57 o 
   3   0  24       12.23       53.53     94.21 o 
   4   0  24      494.68      497.93    206.23 o 
   5   0  24       38.61       73.00    118.05 o 
   6   0  24      189.85      201.00    165.22 o 
   7   0  24        6.08       24.68    138.44 o 
  -9   1  24      406.22      360.66    108.49 o 
  -8   1  24       83.27       96.16     58.68 o 
  -7   1  24    15356.56    14680.27    262.99 o 
  -6   1  24      252.42      215.78     77.42 o 
  -5   1  24     1350.31     1180.67     93.80 o 
  -4   1  24      299.51      366.10     81.90 o 
  -3   1  24     5450.44     5499.07    139.52 o 
  -2   1  24      239.50      383.03     68.92 o 
  -1   1  24     4336.03     5050.32    126.06 o 
   0   1  24      130.10      205.71     60.34 o 
   1   1  24     2969.06     3263.22    125.61 o 
   2   1  24       62.32       92.61     55.15 o 
   3   1  24     9062.95     9218.98    280.22 o 
   4   1  24      394.75      364.09    148.44 o 
   5   1  24        7.44       61.61     81.45 o 
   6   1  24       20.72      176.04    118.08 o 
   7   1  24      871.59      759.75    183.59 o 
  -9   2  24       18.04      139.52     86.67 o 
  -8   2  24     1030.50      958.61    120.42 o 
  -7   2  24      377.26      337.62     86.42 o 
  -6   2  24     4052.56     4046.57    186.97 o 
  -5   2  24        9.79       70.15     68.09 o 
  -4   2  24      537.81      514.91     84.82 o 
  -3   2  24      718.31      645.07     87.85 o 
  -2   2  24       70.66       72.83     41.92 o 
  -1   2  24      878.57     1018.66    101.97 o 
   0   2  24     4068.58     4506.85    158.12 o 
   1   2  24     2725.27     2994.62    118.09 o 
   2   2  24     1505.68     1517.13    112.77 o 
   3   2  24        4.76      100.65     95.73 o 
   4   2  24     2127.16     2012.96    202.21 o 
   5   2  24       94.15       65.45     88.22 o 
   6   2  24      774.77      803.88    172.30 o 
   7   2  24      223.96      128.31    111.93 o 
  -9   3  24      248.34      250.50     98.52 o 
  -8   3  24      527.15      437.71    130.42 o 
  -7   3  24       12.67       44.18     55.60 o 
  -6   3  24     2438.73     2521.86    137.87 o 
  -5   3  24       40.60       46.74     71.25 o 
  -4   3  24      328.61      326.02     95.61 o 
  -3   3  24        4.04       70.93     52.57 o 
  -2   3  24     1470.21     1523.46    144.23 o 
  -1   3  24       14.19       48.65     40.77 o 
   0   3  24     5290.91     5796.48    162.32 o 
   1   3  24      246.39      210.18     67.42 o 
   2   3  24      116.95      197.80     67.72 o 
   3   3  24      128.57      107.01     91.97 o 
   4   3  24       13.67       86.40     89.44 o 
   5   3  24        2.91      132.96    102.52 o 
   6   3  24      219.48      205.12    130.24 o 
   7   3  24      343.99      220.64    145.53 o 
  -8   4  24       64.33       93.37     71.21 o 
  -7   4  24     8964.33     9044.81    236.46 o 
  -6   4  24       73.37       99.83     59.14 o 
  -5   4  24       67.66       62.21     53.07 o 
  -4   4  24       31.18       65.09     79.37 o 
  -3   4  24     3307.34     3616.02    234.83 o 
  -2   4  24      334.58      334.94    100.34 o 
  -1   4  24      124.58      105.08     71.93 o 
   0   4  24      121.01       98.48     63.04 o 
   1   4  24     3952.15     4114.58    173.95 o 
   2   4  24      505.23      422.00     76.55 o 
   3   4  24     9326.04     9848.37    445.86 o 
   4   4  24      168.22      148.70     97.94 o 
   5   4  24       49.65       69.72     89.00 o 
   6   4  24       87.04       92.53    107.37 o 
  -8   5  24     1113.13      912.06    148.86 o 
  -7   5  24      327.29      331.42     96.07 o 
  -6   5  24     4491.80     4753.47    202.14 o 
  -5   5  24       92.90      122.78    102.46 o 
  -4   5  24     5198.88     5444.78    251.66 o 
  -3   5  24       10.17      176.00    147.59 o 
  -2   5  24     1103.00     1012.74    172.14 o 
  -1   5  24      207.72      129.20     93.19 o 
   0   5  24     5816.08     5964.37    196.94 o 
   1   5  24        0.65       95.35     76.41 o 
   2   5  24      925.80      811.47    117.80 o 
   3   5  24      462.80      465.27    201.03 o 
   4   5  24     2412.59     2429.80    225.49 o 
   5   5  24       28.11      115.03    111.23 o 
   6   5  24      807.52      763.79    185.82 o 
  -8   6  24       22.99       83.93     89.79 o 
  -7   6  24     2244.55     2249.95    181.88 o 
  -6   6  24       69.66       94.78     78.08 o 
  -5   6  24       53.18       74.78     79.70 o 
  -4   6  24       18.43      196.87     98.29 o 
  -3   6  24      446.70      343.68    123.51 o 
  -2   6  24       33.67      450.99    125.50 o 
  -1   6  24       71.86      134.23    109.76 o 
   0   6  24        7.91      193.96     81.41 o 
   1   6  24     1411.00     1319.26    141.88 o 
   2   6  24      114.55      169.53    110.65 o 
   3   6  24      226.26      221.06    105.01 o 
   4   6  24       15.82       70.87    117.63 o 
   5   6  24       48.36       79.32    127.31 o 
  -7   7  24      420.20      389.05    134.67 o 
  -6   7  24      333.99      312.88    126.19 o 
  -5   7  24       11.03       70.24    102.62 o 
  -4   7  24       19.91       76.60    100.35 o 
  -3   7  24       25.56      163.46    102.53 o 
  -2   7  24      204.84      121.65     83.80 o 
  -1   7  24      151.51      145.68     76.35 o 
   0   7  24     3762.46     3389.71    178.97 o 
   1   7  24      221.57      219.31     79.29 o 
   2   7  24     1387.58     1145.53    170.56 o 
   3   7  24      287.56      224.86     90.28 o 
   4   7  24        2.22       31.39    110.87 o 
   5   7  24       18.05       72.29    141.53 o 
  -6   8  24      365.75      252.69    126.99 o 
  -5   8  24      124.32      107.48    105.41 o 
  -4   8  24      444.84      438.66    147.27 o 
  -3   8  24      196.18      136.14    106.32 o 
  -2   8  24        3.31       74.97     79.96 o 
  -1   8  24     3324.03     3598.80    261.12 o 
   0   8  24     1840.71     1832.06    196.06 o 
   1   8  24     2233.26     2248.37    219.86 o 
   2   8  24       42.82      107.93     95.35 o 
   3   8  24       34.12      107.13     91.85 o 
   4   8  24      270.81      196.55    146.79 o 
  -5   9  24       66.73      110.89    115.23 o 
  -4   9  24      324.98      275.76    134.40 o 
  -3   9  24     2139.49     2255.48    222.02 o 
  -2   9  24        0.47       94.35     98.36 o 
  -1   9  24      862.02      805.20    137.96 o 
   0   9  24     5581.64     5603.35    222.78 o 
   1   9  24       10.60       80.89    108.20 o 
   2   9  24     1030.70      971.70    178.04 o 
   3   9  24      194.29      150.29    102.50 o 
  -3  10  24       11.58       71.49     92.65 o 
  -2  10  24     1842.97     1769.77    178.41 o 
  -1  10  24     1801.23     1741.40    176.80 o 
   0  10  24      677.54      560.34    120.50 o 
   1  10  24       56.93      136.37    105.26 o 
  -9   1  25      777.22      692.20    160.88 o 
  -8   1  25     2634.47     2091.87    170.86 o 
  -7   1  25      628.05      907.36    183.73 o 
  -6   1  25     1694.88     1724.01    131.07 o 
  -5   1  25       32.28      150.40     53.32 o 
  -4   1  25      122.48      139.70     52.86 o 
  -3   1  25      125.15      223.91     62.87 o 
  -2   1  25       13.94       70.56     46.72 o 
  -1   1  25        3.40      834.68     99.99 o 
   0   1  25      152.25      128.77     54.79 o 
   1   1  25      700.18      861.72     87.52 o 
   2   1  25      213.94      414.65    128.59 o 
   3   1  25      744.17     1422.40    187.44 o 
   4   1  25      496.60      414.70    145.80 o 
   5   1  25      163.88      121.95     94.11 o 
   6   1  25       50.30       85.80     95.17 o 
  -9   2  25     1417.29     1248.17    146.45 o 
  -8   2  25      375.31      268.80     90.16 o 
  -7   2  25       13.15       64.93     64.81 o 
  -6   2  25     1789.41     1808.62    157.26 o 
  -5   2  25       81.53      154.85     65.12 o 
  -4   2  25      570.03      492.06     95.79 o 
  -3   2  25      295.07      218.70     61.90 o 
  -2   2  25      114.16      108.96     52.19 o 
  -1   2  25        2.27       92.46     65.65 o 
   0   2  25     1400.27     1584.27    121.82 o 
   1   2  25     4943.40     5221.08    136.35 o 
   2   2  25      104.17      239.79     80.10 o 
   3   2  25      588.17      496.59    139.86 o 
   4   2  25      859.06      920.48    179.34 o 
   5   2  25      483.27      454.46    154.80 o 
   6   2  25       40.88       93.82     99.61 o 
  -8   3  25      187.25      135.38     89.80 o 
  -7   3  25      128.55      138.67     75.94 o 
  -6   3  25     5055.18     5103.69    206.98 o 
  -5   3  25      535.01      369.04     83.75 o 
  -4   3  25      575.52      795.21    135.54 o 
  -3   3  25     1338.17     1411.55    123.40 o 
  -2   3  25     2206.17     2321.07    160.67 o 
  -1   3  25       49.02       40.06     56.80 o 
   0   3  25     3798.03     3926.85    145.03 o 
   1   3  25      530.18      551.60    109.67 o 
   2   3  25     1785.07     1665.47    124.27 o 
   3   3  25       47.56       60.38     71.37 o 
   4   3  25      393.91      313.18    126.58 o 
   5   3  25        7.42      112.26    104.68 o 
   6   3  25        8.40       51.49     83.01 o 
  -8   4  25        5.12      103.95     87.39 o 
  -7   4  25     1703.70     1442.11    124.80 o 
  -6   4  25      649.97      495.41     90.86 o 
  -5   4  25     1328.40     1168.69    144.44 o 
  -4   4  25       56.42       43.99     70.83 o 
  -3   4  25     2798.47     3019.47    265.96 o 
  -2   4  25      546.91      545.15    144.11 o 
  -1   4  25      162.00      239.00     94.44 o 
   0   4  25       27.51       69.86     61.65 o 
   1   4  25     4297.88     4544.92    181.04 o 
   2   4  25      185.31      127.53     56.69 o 
   3   4  25     3107.24     3264.43    295.78 o 
   4   4  25      244.63      198.22    123.91 o 
   5   4  25      544.94      408.83    145.79 o 
   6   4  25      101.94      126.01    119.89 o 
  -8   5  25        8.67      112.91     90.10 o 
  -7   5  25     2935.72     2972.04    198.57 o 
  -6   5  25     1284.42     1130.07    144.48 o 
  -5   5  25      113.80      116.74    100.01 o 
  -4   5  25      139.97      138.77    106.23 o 
  -3   5  25     3210.28     3155.39    218.50 o 
  -2   5  25      299.38      266.13    127.32 o 
  -1   5  25      200.93      167.43    107.07 o 
   0   5  25      182.37      258.66     90.44 o 
   1   5  25     1579.05     1547.50    139.30 o 
   2   5  25       20.84       68.04     67.34 o 
   3   5  25     5365.02     5634.55    408.39 o 
   4   5  25      650.25      481.27    132.01 o 
   5   5  25      294.58      396.30    145.30 o 
  -7   6  25       25.63       76.94     95.12 o 
  -6   6  25     6880.10     6610.39    294.25 o 
  -5   6  25        4.43       74.96     84.51 o 
  -4   6  25     4439.15     4121.35    260.49 o 
  -3   6  25       13.83       56.67     73.62 o 
  -2   6  25    12397.90    12503.02    469.45 o 
  -1   6  25       77.30      143.36     81.15 o 
   0   6  25     2446.53     2542.09    159.45 o 
   1   6  25       66.78       97.76     67.81 o 
   2   6  25      221.88      149.98    111.16 o 
   3   6  25        5.49      108.64    140.52 o 
   4   6  25     3089.81     3089.84    345.32 o 
   5   6  25       39.65      129.98    159.25 o 
  -7   7  25      897.27      743.92    191.29 o 
  -6   7  25        2.98       72.58     84.12 o 
  -5   7  25     1345.14     1406.01    217.82 o 
  -4   7  25        0.17       53.45     79.15 o 
  -3   7  25     3775.83     3974.65    273.51 o 
  -2   7  25        6.75       60.70     74.61 o 
  -1   7  25        2.89       74.94     87.94 o 
   0   7  25       28.49      682.58    414.11 o 
   1   7  25     7666.78     7972.28    295.63 o 
   2   7  25       47.08       61.25     82.74 o 
   3   7  25      807.10      756.14    183.04 o 
   4   7  25        2.39      175.97    174.07 o 
  -6   8  25     3099.83     3259.37    270.46 o 
  -5   8  25      140.18      144.63    110.52 o 
  -4   8  25      136.36       97.23     98.84 o 
  -3   8  25      114.02       96.20    101.70 o 
  -2   8  25       32.83       70.30     99.21 o 
  -1   8  25      941.37     1062.53    200.62 o 
   0   8  25     1311.85     1366.13    153.49 o 
   1   8  25      244.12      218.74    115.05 o 
   2   8  25     1127.37     1114.41    188.55 o 
   3   8  25       38.19       92.52    101.66 o 
  -4   9  25       84.74      204.47    123.20 o 
  -3   9  25     2325.72     2475.76    230.29 o 
  -2   9  25      271.26      343.69    138.43 o 
  -1   9  25       52.73      124.28     96.22 o 
   0   9  25      324.96      277.29    111.71 o 
   1   9  25     1024.72     1098.53    190.96 o 
   2   9  25        4.15      125.08    109.79 o 
  -1  10  25        0.20      114.80     92.28 o 
  -8   0  26     1067.40     1210.22    196.51 o 
  -7   0  26      207.32      158.35    107.26 o 
  -6   0  26    11902.28    11661.22    258.48 o 
  -5   0  26       22.21       50.09     60.02 o 
  -4   0  26      606.45      479.77    100.40 o 
  -3   0  26       41.89       74.68     65.34 o 
  -2   0  26    17220.76    17896.42    285.16 o 
  -1   0  26       30.93       31.90     59.09 o 
   0   0  26      110.23      916.02    165.17 o 
   1   0  26       13.96       90.79     77.19 o 
   2   0  26      320.78      268.65    173.79 o 
   3   0  26       70.18       24.38    102.38 o 
   4   0  26     4686.90     4367.81    354.47 o 
   5   0  26        0.21       94.49    130.33 o 
   6   0  26     2836.67     2309.88    360.21 o 
  -8   1  26      228.08      250.71     82.90 o 
  -7   1  26        0.64       98.51     62.66 o 
  -6   1  26      226.54      149.80     71.43 o 
  -5   1  26     3546.79     3735.14    155.07 o 
  -4   1  26      104.96      114.72     52.77 o 
  -3   1  26      916.07      961.62     92.23 o 
  -2   1  26      318.85      345.92     73.24 o 
  -1   1  26     8626.71     9115.05    154.26 o 
   0   1  26      126.57      184.12     61.36 o 
   1   1  26     5043.19     5204.68    140.28 o 
   2   1  26      701.48      913.02    161.73 o 
   3   1  26     1596.85     1402.45    187.58 o 
   4   1  26        0.04       82.94     91.94 o 
   5   1  26     1756.52     1763.08    211.50 o 
   6   1  26      105.02      142.08    125.54 o 
  -8   2  26     4413.55     3882.37    203.71 o 
  -7   2  26      335.51      184.38     82.31 o 
  -6   2  26     1442.68     1370.59    145.81 o 
  -5   2  26     1422.93     1600.29    137.39 o 
  -4   2  26     1034.69      822.72    116.09 o 
  -3   2  26      752.33      616.76    119.35 o 
  -2   2  26      194.60      179.07     57.39 o 
  -1   2  26      940.94     1161.45    114.53 o 
   0   2  26       62.83      127.78     49.71 o 
   1   2  26      423.78      537.69     80.69 o 
   2   2  26     4759.34     4904.48    254.29 o 
   3   2  26      912.36      752.51    163.01 o 
   4   2  26     2211.27     2013.08    216.85 o 
   5   2  26      650.18      486.06    154.90 o 
   6   2  26      210.21      239.06    137.05 o 
  -8   3  26     1220.58     1046.14    201.06 o 
  -7   3  26      151.68       93.93     72.15 o 
  -6   3  26     2726.83     2636.77    176.54 o 
  -5   3  26      300.81      277.88     94.51 o 
  -4   3  26       65.60       87.07     60.49 o 
  -3   3  26     3154.46     3197.80    152.95 o 
  -2   3  26      344.72      315.10     98.98 o 
  -1   3  26       42.88       42.78     48.59 o 
   0   3  26      616.44      692.32    100.33 o 
   1   3  26      504.00      475.91    106.47 o 
   2   3  26     2007.49     1975.95    128.22 o 
   3   3  26        5.28       87.20     81.52 o 
   4   3  26      706.58      761.53    183.05 o 
   5   3  26      244.14      263.15    124.87 o 
   6   3  26      593.33      625.96    164.02 o 
  -8   4  26      287.66      242.16    115.69 o 
  -7   4  26        8.60      112.87     77.23 o 
  -6   4  26      311.92      167.60     76.70 o 
  -5   4  26     2351.42     2554.64    173.34 o 
  -4   4  26      155.15       56.85     86.69 o 
  -3   4  26     3077.58     3546.43    179.01 o 
  -2   4  26      257.30      335.28    137.92 o 
  -1   4  26     3003.64     3141.58    172.87 o 
   0   4  26      249.31      241.46     90.01 o 
   1   4  26     6915.94     7099.39    202.95 o 
   2   4  26        1.77       69.06     54.05 o 
   3   4  26     1069.85      919.61    156.46 o 
   4   4  26      565.24      407.75    134.71 o 
   5   4  26     1588.91     1905.36    239.05 o 
  -7   5  26       74.15      122.94     91.09 o 
  -6   5  26     5088.52     5500.40    291.35 o 
  -5   5  26        1.54       88.69     99.11 o 
  -4   5  26       25.03       81.55     97.06 o 
  -3   5  26      328.38      215.51     99.40 o 
  -2   5  26     3551.59     3906.09    193.59 o 
  -1   5  26      358.67      355.37    111.30 o 
   0   5  26      117.99      172.23     81.82 o 
   1   5  26      407.38      368.12    102.20 o 
   2   5  26      667.87      811.30    134.95 o 
   3   5  26      801.26      854.36    273.78 o 
   4   5  26     2461.46     2762.81    417.36 o 
   5   5  26       23.82       66.05     94.15 o 
  -7   6  26      343.65      221.89    119.62 o 
  -6   6  26       20.33      138.74     95.43 o 
  -5   6  26     1508.33     1344.52    215.52 o 
  -4   6  26       27.07       80.40     83.72 o 
  -3   6  26      494.29      401.67    150.75 o 
  -2   6  26       98.23      433.20    163.39 o 
  -1   6  26     2545.13     2470.37    168.14 o 
   0   6  26       85.72      120.59     83.25 o 
   1   6  26      636.92      709.25    113.89 o 
   2   6  26        0.36       93.14     87.29 o 
   3   6  26        3.62       65.39    102.80 o 
   4   6  26        9.35       75.22    172.90 o 
  -6   7  26        1.39      168.56    115.80 o 
  -5   7  26      234.11      315.18    137.08 o 
  -4   7  26      578.06      507.25    149.54 o 
  -3   7  26       23.95       68.73     79.18 o 
  -2   7  26     1045.57     1123.27    189.61 o 
  -1   7  26      279.27      264.37    104.07 o 
   0   7  26       53.85      132.26     80.53 o 
   1   7  26      295.03      217.55    105.73 o 
   2   7  26      280.25      229.95    105.73 o 
   3   7  26       28.63      121.99    152.30 o 
   4   7  26       22.92       58.18    150.75 o 
  -5   8  26      431.72      337.43    133.30 o 
  -4   8  26      212.69      175.11    104.74 o 
  -3   8  26        8.51       95.33    109.46 o 
  -2   8  26       87.50      163.55    106.99 o 
  -1   8  26      428.47      357.09    150.97 o 
   0   8  26        0.73       96.80     78.95 o 
   1   8  26      143.72      123.79     95.93 o 
   2   8  26      892.60      910.97    182.10 o 
   3   8  26      152.97       96.53    106.81 o 
  -3   9  26      455.93      351.23    123.83 o 
  -2   9  26      146.68      127.68     86.16 o 
  -1   9  26      250.40      112.11    119.32 o 
   0   9  26      375.25      142.43    102.65 o 
   1   9  26      896.08      583.54    139.96 o 
  -8   1  27     5134.62     5205.49    178.13 o 
  -7   1  27        7.23      183.76     68.17 o 
  -6   1  27      120.71      117.42     67.93 o 
  -5   1  27      422.86      408.96     90.16 o 
  -4   1  27     1524.01     1512.13    117.04 o 
  -3   1  27       70.33       61.97     42.81 o 
  -2   1  27     2178.04     2196.36    110.32 o 
  -1   1  27     1531.29     2196.09    114.22 o 
   0   1  27      402.09      415.09     83.73 o 
   1   1  27      412.13      569.90     83.74 o 
   2   1  27     4604.48     4742.73    266.42 o 
   3   1  27        1.62      115.47     86.34 o 
   4   1  27       58.31       96.36     98.00 o 
   5   1  27       51.65      161.83    124.34 o 
   6   1  27     2145.11     2044.68    223.13 o 
  -8   2  27      837.85      536.76    118.75 o 
  -7   2  27      761.67      621.25    122.43 o 
  -6   2  27      124.30      106.84     61.26 o 
  -5   2  27     6229.84     6161.65    183.81 o 
  -4   2  27       47.56       96.78     60.69 o 
  -3   2  27      314.63      157.76     81.77 o 
  -2   2  27      451.06      336.50     74.05 o 
  -1   2  27     4655.08     4972.37    159.30 o 
   0   2  27      234.58      305.33     87.09 o 
   1   2  27      750.14      717.01     88.37 o 
   2   2  27     2102.11     2298.63    217.24 o 
   3   2  27      619.75      606.27    142.63 o 
   4   2  27      476.52      368.67    136.13 o 
   5   2  27      855.31      742.08    181.10 o 
  -8   3  27      678.97      906.28    190.11 o 
  -7   3  27        7.31      116.96     80.88 o 
  -6   3  27      699.80      635.29    125.77 o 
  -5   3  27        8.60       65.60     53.74 o 
  -4   3  27      155.21      119.40     62.26 o 
  -3   3  27     1093.24     1009.81    113.02 o 
  -2   3  27       18.67       64.98     58.57 o 
  -1   3  27      162.91       93.56     61.81 o 
   0   3  27      454.47      488.59    120.64 o 
   1   3  27        6.81       91.98     63.44 o 
   2   3  27      937.27     1002.19    133.08 o 
   3   3  27       14.43       86.40     81.32 o 
   4   3  27      280.04      273.94    124.92 o 
   5   3  27      782.61      913.42    200.17 o 
  -7   4  27     1359.52     1164.14    148.22 o 
  -6   4  27      220.26      178.24     94.34 o 
  -5   4  27      999.49      873.07    138.38 o 
  -4   4  27      791.67      591.27    161.76 o 
  -3   4  27       41.43      177.96     87.11 o 
  -2   4  27      641.99      614.12     98.06 o 
  -1   4  27     1653.62     1648.26    151.14 o 
   0   4  27       83.20       86.64     62.51 o 
   1   4  27      324.95      430.98    112.39 o 
   2   4  27      253.75      138.98     94.35 o 
   3   4  27      604.09      413.39    119.51 o 
   4   4  27      313.60      268.94    132.42 o 
   5   4  27      787.84      663.30    196.09 o 
  -7   5  27      152.97      205.32    128.77 o 
  -6   5  27      220.51      308.66    130.01 o 
  -5   5  27      117.95      170.49    118.24 o 
  -4   5  27      278.29      204.15    125.38 o 
  -3   5  27     2008.24     1733.45    206.15 o 
  -2   5  27      324.50      249.64     92.77 o 
  -1   5  27     3276.50     2589.37    743.65 o 
   0   5  27      716.01      802.35    129.04 o 
   1   5  27      972.79      945.41    136.26 o 
   2   5  27      482.28      341.13     96.31 o 
   3   5  27      384.05      256.60    197.33 o 
   4   5  27       89.25       94.86    161.90 o 
  -6   6  27      136.67      131.09    108.43 o 
  -5   6  27       17.39       61.49     87.15 o 
  -4   6  27      211.38      274.62    119.22 o 
  -3   6  27       74.51      116.07     80.68 o 
  -2   6  27     8743.39     8874.95    251.73 o 
  -1   6  27      134.34      113.22     73.52 o 
   0   6  27     2006.58     1915.26    165.65 o 
   1   6  27       68.65      137.86     82.30 o 
   2   6  27     1945.79     1913.65    189.69 o 
   3   6  27       63.55      130.32    154.88 o 
   4   6  27      530.22      306.85    236.34 o 
  -5   7  27     5469.36     5692.27    314.50 o 
  -4   7  27       10.63      100.45    114.89 o 
  -3   7  27     1134.15      942.31    178.66 o 
  -2   7  27       61.79      214.52    117.59 o 
  -1   7  27     3864.59     3859.24    203.67 o 
   0   7  27       58.30      103.50     83.16 o 
   1   7  27       31.23      135.46    109.64 o 
   2   7  27       43.06      119.21    102.48 o 
   3   7  27     2030.72     2240.43    384.58 o 
  -4   8  27     1885.19     1968.09    287.22 o 
  -3   8  27      156.33       83.23    109.23 o 
  -2   8  27      848.15      842.21    204.26 o 
  -1   8  27       28.82      113.43     83.76 o 
   0   8  27     2433.13     2354.91    185.11 o 
   1   8  27      115.30       86.51     95.14 o 
   2   8  27     5806.13     5889.63    287.61 o 
  -1   9  27      645.15      578.14    170.39 o 
  -8   0  28    11082.67    11151.09    355.65 o 
  -7   0  28        0.13      109.68    107.05 o 
  -6   0  28      715.44      774.08    166.49 o 
  -5   0  28       73.39      109.94     71.50 o 
  -4   0  28     9183.73     9982.70    239.80 o 
  -3   0  28        3.36      104.44     82.82 o 
  -2   0  28      974.15      964.38    128.56 o 
  -1   0  28      125.70      120.61     69.68 o 
   0   0  28    17503.12    17974.81    426.45 o 
   1   0  28      410.20      325.18    115.50 o 
   2   0  28     1088.38     1234.07    270.32 o 
   3   0  28       18.08       33.88    131.05 o 
   4   0  28       59.84      145.29    152.26 o 
   5   0  28       96.01       37.87    114.61 o 
  -8   1  28       96.31      124.87     90.26 o 
  -7   1  28     9492.94     9351.09    195.87 o 
  -6   1  28       99.37      101.35     58.81 o 
  -5   1  28     3926.40     3627.42    147.21 o 
  -4   1  28      122.17      107.95     65.33 o 
  -3   1  28      191.98      210.48     60.38 o 
  -2   1  28       80.72      258.31     64.00 o 
  -1   1  28     6918.59     7158.49    150.66 o 
   0   1  28      436.81      566.13     82.26 o 
   1   1  28      120.14      183.18     64.05 o 
   2   1  28        7.29      207.30    105.54 o 
   3   1  28     1832.58     1942.08    211.21 o 
   4   1  28       58.48       82.47     95.06 o 
   5   1  28      665.26      544.77    196.99 o 
  -7   2  28      662.29      483.22    105.28 o 
  -6   2  28      336.69      287.21     89.94 o 
  -5   2  28      783.69      550.49     89.45 o 
  -4   2  28       27.18       80.27     65.14 o 
  -3   2  28        3.85       59.85     54.17 o 
  -2   2  28     1844.70     2039.23    148.24 o 
  -1   2  28      750.89      919.04     96.92 o 
   0   2  28     1480.72     1348.84    108.88 o 
   1   2  28      489.56      670.63    107.29 o 
   2   2  28     2142.55     2349.01    219.18 o 
   3   2  28      390.61      367.57    129.42 o 
   4   2  28       84.69      116.39    117.72 o 
   5   2  28        6.41      208.21    124.95 o 
  -7   3  28        5.13       85.62     75.56 o 
  -6   3  28       46.12      123.43     83.83 o 
  -5   3  28       89.49       68.51     52.48 o 
  -4   3  28     1580.05     1776.76    172.65 o 
  -3   3  28       18.20       86.60     65.29 o 
  -2   3  28       99.24      136.47     81.23 o 
  -1   3  28       40.41       74.52     72.20 o 
   0   3  28     2141.13     2320.81    170.26 o 
   1   3  28      836.83      827.79    111.60 o 
   2   3  28      133.00       99.70     93.07 o 
   3   3  28      168.71      168.81    114.60 o 
   4   3  28      388.16      366.53    145.40 o 
   5   3  28       53.32      192.16    136.56 o 
  -7   4  28     4310.33     4356.74    221.49 o 
  -6   4  28       16.75       45.68     73.44 o 
  -5   4  28      533.17      446.23    141.07 o 
  -4   4  28      401.15      439.14    138.30 o 
  -3   4  28     2205.77     2210.80    186.73 o 
  -2   4  28       22.34       53.82     81.90 o 
  -1   4  28     3585.98     3968.68    192.86 o 
   0   4  28       11.29       72.01     66.61 o 
   1   4  28        2.25       97.73     73.37 o 
   2   4  28      316.82      165.62     77.54 o 
   3   4  28     3677.68     4132.15    389.81 o 
   4   4  28      100.31       88.19    102.53 o 
  -6   5  28      679.20      670.56    151.88 o 
  -5   5  28       10.11       98.53    102.11 o 
  -4   5  28     1659.87     1968.57    228.99 o 
  -3   5  28        0.62       86.14     67.86 o 
  -2   5  28      231.14      124.88    102.34 o 
  -1   5  28      318.42      306.70    103.45 o 
   0   5  28     4913.04     5217.71    210.22 o 
   1   5  28      198.08      110.89     81.91 o 
   2   5  28     2357.42     2487.30    225.12 o 
   3   5  28        1.35       42.74    103.48 o 
   4   5  28        8.30       95.23    155.63 o 
  -6   6  28        0.66       95.07    107.74 o 
  -5   6  28       97.66      144.50    109.73 o 
  -4   6  28       95.03       69.69    107.51 o 
  -3   6  28     1057.65      979.20    181.69 o 
  -2   6  28       21.73      245.70     95.17 o 
  -1   6  28      764.27      704.57    139.22 o 
   0   6  28       46.60      213.04     90.40 o 
   1   6  28     1894.26     1725.10    155.92 o 
   2   6  28       76.50      108.01     84.06 o 
   3   6  28     1284.13     1472.51    286.30 o 
  -5   7  28        0.87       97.56     90.98 o 
  -4   7  28      967.09      762.79    178.85 o 
  -3   7  28       42.69      140.96    105.45 o 
  -2   7  28     1424.21     1270.47    157.88 o 
  -1   7  28      351.39      303.70    106.22 o 
   0   7  28      270.59      173.82     83.27 o 
   1   7  28       99.88      135.60    106.70 o 
   2   7  28      535.82      498.97    144.69 o 
  -3   8  28     1277.22     1045.02    358.10 o 
  -2   8  28      283.00      207.13    111.22 o 
  -1   8  28      121.33      119.10     88.27 o 
   0   8  28      849.17      746.67    157.98 o 
  -7   1  29     1125.82     1079.95    115.64 o 
  -6   1  29      169.85      132.71     60.18 o 
  -5   1  29        5.85      118.41     57.88 o 
  -4   1  29     2097.85     1865.50    123.56 o 
  -3   1  29      197.70      274.73     61.84 o 
  -2   1  29     2473.33     2551.49    123.77 o 
  -1   1  29       84.41      311.89     60.16 o 
   0   1  29     5456.01     5507.73    158.00 o 
   1   1  29       35.05      295.28    122.78 o 
   2   1  29      179.40      229.82    125.02 o 
   3   1  29      150.45      144.21    103.00 o 
   4   1  29        4.57      156.00    117.50 o 
  -7   2  29     2273.03     2454.16    171.53 o 
  -6   2  29      962.42      933.10    126.49 o 
  -5   2  29       25.93       54.57     59.07 o 
  -4   2  29       39.59       63.58     57.15 o 
  -3   2  29      458.94      544.83    107.11 o 
  -2   2  29      582.67      373.81    139.54 o 
  -1   2  29       20.46      113.31     52.88 o 
   0   2  29      369.88      353.48     73.10 o 
   1   2  29     5051.18     5326.12    181.92 o 
   2   2  29      136.57      325.78    152.72 o 
   3   2  29       17.94      111.29    103.24 o 
   4   2  29      385.87      152.67    115.21 o 
  -7   3  29        4.35       76.71     79.75 o 
  -6   3  29     2415.02     2366.90    165.22 o 
  -5   3  29       16.05       94.72     65.77 o 
  -4   3  29     1224.88     1168.55    152.08 o 
  -3   3  29       14.21       51.65     87.03 o 
  -2   3  29        3.83       25.51     43.83 o 
  -1   3  29      488.03      486.79    110.37 o 
   0   3  29     2811.52     3053.21    177.57 o 
   1   3  29      544.21      403.47    114.94 o 
   2   3  29        3.82       45.68     79.21 o 
   3   3  29      242.54      104.46     86.57 o 
   4   3  29     1758.54     1577.96    423.57 o 
  -6   4  29       19.55       91.48     71.94 o 
  -5   4  29       10.73       99.98     85.67 o 
  -4   4  29      467.37      343.46    110.83 o 
  -3   4  29      777.01      731.65    120.27 o 
  -2   4  29      185.14      167.94     88.12 o 
  -1   4  29      446.15      348.74     94.84 o 
   0   4  29      423.67      350.74    112.68 o 
   1   4  29      706.89      505.21    111.91 o 
   2   4  29      337.76      222.66    114.93 o 
   3   4  29     1792.91     1535.62    281.81 o 
   4   4  29       61.34       93.98     99.85 o 
  -6   5  29      482.14      338.61    133.05 o 
  -5   5  29        0.62      100.06    128.44 o 
  -4   5  29        4.05       84.47     82.63 o 
  -3   5  29      313.64      300.71    110.00 o 
  -2   5  29       13.16       77.60     66.68 o 
  -1   5  29      568.12      426.08    105.66 o 
   0   5  29      264.90      193.60     81.01 o 
   1   5  29      329.26      214.79     87.58 o 
   2   5  29       28.63       44.50    128.43 o 
   3   5  29      194.26      103.66    155.13 o 
  -5   6  29       97.67       65.65     89.67 o 
  -4   6  29     2385.61     2220.30    230.60 o 
  -3   6  29        1.67       88.90    109.31 o 
  -2   6  29      371.09      237.64     92.00 o 
  -1   6  29       18.68       53.76     72.53 o 
   0   6  29     4774.04     4623.75    208.17 o 
   1   6  29        0.46      123.94     81.62 o 
   2   6  29       61.07      109.23     92.40 o 
  -4   7  29      115.61      105.37    103.80 o 
  -3   7  29      761.54      681.04    167.55 o 
  -2   7  29       13.69       81.30     73.38 o 
  -1   7  29     3945.89     3840.10    210.87 o 
   0   7  29       35.06      134.17     81.35 o 
   1   7  29     3097.03     2919.07    259.63 o 
  -7   0  30      237.49      157.51    106.69 o 
  -6   0  30     4521.03     4795.73    289.64 o 
  -5   0  30       46.91       74.56     86.97 o 
  -4   0  30      156.38      298.09    127.86 o 
  -3   0  30        0.24       82.36     75.87 o 
  -2   0  30     6049.31     5874.14    219.84 o 
  -1   0  30        7.15       92.66     75.30 o 
   0   0  30     8215.47     8669.95    273.65 o 
   1   0  30       12.26       94.73    119.64 o 
   2   0  30        9.64      153.64    156.68 o 
   3   0  30        2.78       84.82    119.10 o 
   4   0  30     1343.57     1663.06    296.92 o 
  -7   1  30     2953.09     2667.44    214.12 o 
  -6   1  30       95.46      106.25     62.91 o 
  -5   1  30     1773.72     1705.00    133.34 o 
  -4   1  30      133.82      137.37     65.06 o 
  -3   1  30     4504.27     4757.00    159.57 o 
  -2   1  30      242.92      212.81     58.80 o 
  -1   1  30       27.17      120.62     56.82 o 
   0   1  30      230.92      303.23     70.40 o 
   1   1  30     4817.72     5300.74    268.25 o 
   2   1  30      146.93      149.81    107.47 o 
   3   1  30      342.31      352.69    133.26 o 
   4   1  30       16.01       84.46    102.38 o 
  -6   2  30     3443.93     3336.72    176.21 o 
  -5   2  30      542.28      339.42    104.58 o 
  -4   2  30        6.46       77.79     67.41 o 
  -3   2  30      425.75      451.83     98.46 o 
  -2   2  30       48.56      123.30     64.14 o 
  -1   2  30      370.72      222.59     87.55 o 
   0   2  30      674.36      579.38     88.75 o 
   1   2  30     1945.77     2141.77    149.94 o 
   2   2  30     1422.09     1255.64    178.42 o 
   3   2  30      138.38      133.69    123.82 o 
   4   2  30     1164.72     1098.71    193.37 o 
  -6   3  30     2433.75     2399.57    167.70 o 
  -5   3  30      243.95      196.70     80.66 o 
  -4   3  30       26.03       97.07     68.57 o 
  -3   3  30        6.22       91.87     73.59 o 
  -2   3  30      267.14      231.71    104.61 o 
  -1   3  30        1.05      117.63     99.88 o 
   0   3  30      234.58      255.87     79.12 o 
   1   3  30      102.47      146.68     87.65 o 
   2   3  30      341.53      380.05    126.22 o 
   3   3  30       49.10      132.01    110.84 o 
  -6   4  30      109.54       61.08     89.95 o 
  -5   4  30     3807.65     3924.36    217.96 o 
  -4   4  30        0.82      103.06     79.70 o 
  -3   4  30      961.54     1180.26    157.23 o 
  -2   4  30      152.59       89.16     72.01 o 
  -1   4  30       65.17      186.66     83.01 o 
   0   4  30      427.18      346.67    100.92 o 
   1   4  30     2041.91     1981.47    246.36 o 
   2   4  30      471.61      246.67    127.01 o 
   3   4  30      354.85      345.96    187.89 o 
  -5   5  30       60.61      109.49    130.11 o 
  -4   5  30      308.95      271.26    130.02 o 
  -3   5  30       78.83      115.27     83.47 o 
  -2   5  30     2202.87     2213.30    186.17 o 
  -1   5  30        6.44       84.19     85.16 o 
   0   5  30      328.56      271.80     97.28 o 
   1   5  30      155.61      108.19     93.13 o 
   2   5  30      580.63      368.11    179.00 o 
  -4   6  30        0.14       80.78    109.94 o 
  -3   6  30     1933.66     2004.07    185.50 o 
  -2   6  30        0.14      248.81    106.70 o 
  -1   6  30       16.30       83.79     78.28 o 
   0   6  30       35.60      111.53     75.71 o 
   1   6  30      355.24      279.27     97.43 o 
  -2   7  30       40.46       57.74     76.71 o 
  -1   7  30       24.85      141.92     87.12 o 
  -6   1  31      542.95      357.15     85.28 o 
  -5   1  31       37.95      136.02     62.72 o 
  -4   1  31      241.55      149.55     67.85 o 
  -3   1  31      154.73      176.32     73.49 o 
  -2   1  31      231.98      240.16     69.92 o 
  -1   1  31       15.88       84.06     61.55 o 
   0   1  31        1.58      121.28     66.90 o 
   1   1  31      516.67      797.80    182.14 o 
   2   1  31     1017.01      779.06    203.05 o 
   3   1  31        3.87      105.60     94.04 o 
  -6   2  31      463.67      410.78    112.26 o 
  -5   2  31      635.04      528.97    102.39 o 
  -4   2  31        4.61       90.75     64.91 o 
  -3   2  31     1105.75     1069.73    116.55 o 
  -2   2  31      977.38      888.18    151.29 o 
  -1   2  31       94.99      115.18     74.90 o 
   0   2  31      470.65      307.86     75.77 o 
   1   2  31      487.50      492.23     84.70 o 
   2   2  31     1148.45      815.17    144.40 o 
   3   2  31       28.07      126.82    132.97 o 
  -5   3  31      587.61      417.58    102.29 o 
  -4   3  31     1068.57     1087.31    162.01 o 
  -3   3  31       50.61       64.73     75.57 o 
  -2   3  31     1225.91     1244.77    154.62 o 
  -1   3  31      969.93      874.87    115.07 o 
   0   3  31       14.21      110.88     72.05 o 
   1   3  31       99.61       86.31     86.32 o 
   2   3  31      770.59      670.88    206.01 o 
  -5   4  31     2672.99     2962.09    203.08 o 
  -4   4  31       66.87      132.26     87.43 o 
  -3   4  31       69.40      131.73     89.89 o 
  -2   4  31        4.74      123.04    105.32 o 
  -1   4  31     1880.52     1949.81    179.68 o 
   0   4  31      866.82      834.71    140.47 o 
   1   4  31     1020.11      804.06    127.93 o 
   2   4  31       77.00      136.25     98.45 o 
  -4   5  31       60.40      112.17    102.53 o 
  -3   5  31      157.43       88.68     85.16 o 
  -2   5  31      690.61      552.13    120.74 o 
  -1   5  31      922.14      806.13    150.16 o 
   0   5  31       53.35      137.79     84.05 o 
   1   5  31      784.57      700.32    138.09 o 
  -2   6  31     6983.83     6979.21    272.10 o 
  -1   6  31       69.95       92.90     81.48 o 
  -5   0  32      137.60       80.63    107.42 o 
  -4   0  32    11653.45    11526.27    653.25 o 
  -3   0  32       81.55      144.54     88.19 o 
  -2   0  32     1681.47     1563.14    177.89 o 
  -1   0  32      186.60      111.30     81.97 o 
   0   0  32     3137.14     3219.82    234.18 o 
   1   0  32       13.74      135.88    152.94 o 
   2   0  32     3347.60     3356.37    358.79 o 
  -5   1  32     3550.19     3500.72    162.27 o 
  -4   1  32       15.06       89.53     59.19 o 
  -3   1  32      107.27      139.17     67.87 o 
  -2   1  32        3.76       50.47     52.84 o 
  -1   1  32      317.47      240.49     69.25 o 
   0   1  32      556.63      568.66     89.50 o 
   1   1  32     1489.75     1431.24    196.10 o 
   2   1  32       48.58      150.78    118.51 o 
  -5   2  32      129.95      171.46     74.53 o 
  -4   2  32      763.05      706.38    106.68 o 
  -3   2  32       48.90      113.04     65.61 o 
  -2   2  32     1749.22     1804.21    156.80 o 
  -1   2  32      130.18      154.75     73.34 o 
   0   2  32      742.45      481.36    104.95 o 
   1   2  32      551.96      582.63    310.49 o 
   2   2  32     2024.73     1875.48    217.99 o 
  -5   3  32      255.04      149.45     84.02 o 
  -4   3  32     2527.83     2638.91    251.55 o 
  -3   3  32        5.96       90.64     84.28 o 
  -2   3  32     1757.65     1963.52    232.84 o 
  -1   3  32     1680.18     1509.94    139.21 o 
   0   3  32        4.57      131.56     85.43 o 
   1   3  32      422.71      266.91    143.92 o 
  -4   4  32        1.02      151.27     96.85 o 
  -3   4  32        0.56       74.10     78.65 o 
  -2   4  32       95.31      104.50     72.74 o 
  -1   4  32     4758.07     5278.17    235.18 o 
   0   4  32      970.27      530.17    117.60 o 
   1   4  32      716.53      438.74    111.93 o 
  -2   5  32     1792.95     1994.97    233.72 o 
  -1   5  32      134.37      123.42     84.29 o 
  -4   1  33      161.14      125.94     68.82 o 
  -3   1  33      408.89      388.31     83.90 o 
  -2   1  33        8.98       96.10     70.88 o 
  -1   1  33      292.43      224.64     86.31 o 
   0   1  33     3057.73     2510.86    295.60 o 
   1   1  33       28.48      172.07    120.66 o 
  -4   2  33      770.70      617.84    106.15 o 
  -3   2  33     1572.70     1430.82    151.93 o 
  -2   2  33      182.13      174.47     85.53 o 
  -1   2  33     1292.51     1183.88    145.51 o 
   0   2  33      179.64      327.35    133.02 o 
   1   2  33     2891.36     2843.16    390.27 o 
  -3   3  33      444.36      325.89    115.75 o 
  -2   3  33     1345.16     1030.22    155.70 o 
  -1   3  33      350.65      249.76     79.83 o 
   0   3  33      203.04      225.58     97.43 o 
  -3   0  34       22.78       74.16     92.94 o 
  -2   0  34     1353.72     1174.89    188.94 o 
  -1   0  34       31.13      104.95    104.55 o 
  -2   1  34      153.67      193.12     75.94 o 
  -1   1  34     1590.66     1471.42    163.15 o 
                                                 
